# Supplementary material for: Importance of interindividual interactions in eco‐evolutionary population dynamics: The rise of demo‐genetic agent‐based models
Source: Evol Appl. 2022 Nov 27;15(12):1988–2001. doi: 10.1111/eva.13508 (PMC9753837; doi:10.1111/eva.13508)
Supplement: Supplementary file 2 — Table S1 [file EVA-15-1988-s001.xlsx]

## Sheet: WOS 153 publications
CRITERIA TO KEEP A PUBLICATION (see text)					DECISION TO KEEP/NOT TO KEEP		WOS INFORMATION
IBM	MultiGeneration demo. dynamics	Interactions between conspecific (direct or indirect)	Individual variation in interaction-related trait	Heritable Variation	Category	Decision	Authors	Article Title	Source Title	Document Type	Author Keywords	Keywords Plus	Abstract	Times Cited, WoS Core	Times Cited, All Databases	Publication Year	Volume	Issue	Start Page	End Page	Article Number	DOI
yes	yes	yes	no	no	ABM without evolution	NO	Aben, J; Bocedi, G; Palmer, SCF; Pellikka, P; Strubbe, D; Hallmann, C; Travis, JMJ; Lens, L; Matthysen, E	The importance of realistic dispersal models in conservation planning: application of a novel modelling platform to evaluate management scenarios in an Afrotropical biodiversity hotspot	JOURNAL OF APPLIED ECOLOGY	Article	connectivity; conservation planning; demography; dispersal; Eastern Arc Mountains; fragmentation; habitat network; Phyllastrephus cabanisi; RangeShifter; SEPM	UNDERSTORY BIRD COMMUNITY; FRAGMENTED LANDSCAPES; CLIMATE-CHANGE; MOVEMENT BEHAVIOR; STEPPING STONES; RANGE EXPANSION; HABITAT; CONNECTIVITY; POPULATION; FOREST	As biodiversity hotspots are often characterized by high human population densities, implementation of conservation management practices that focus only on the protection and enlargement of pristine habitats is potentially unrealistic. An alternative approach to curb species extinction risk involves improving connectivity among existing habitat patches. However, evaluation of spatially explicit m…	34	34	2016	53	4	1055	1065		10.1111/1365-2664.12643
Yes	NO	No	No	No	ABM without evolution	NO	Aben, J; Strubbe, D; Adriaensen, F; Palmer, SCF; Travis, JMJ; Lens, L; Matthysen, E	Simple individual-based models effectively represent Afrotropical forest bird movement in complex landscapes	JOURNAL OF APPLIED ECOLOGY	Article	true skill statistic; habitat fragmentation; perceptual range; functional connectivity; dispersal; homing experiment	MATRIX HETEROGENEITY; INTERPATCH MOVEMENTS; SPATIAL ECOLOGY; CONNECTIVITY; DISPERSAL; BEHAVIOR; METAPOPULATION; CONSERVATION; BIODIVERSITY; CORRIDORS	Reliable estimates of dispersal rates between habitat patches (i.e. functional connectivity) are critical for predicting long-term effects of habitat fragmentation on population persistence. Connectivity measures are frequently derived from least cost path or graph-based approaches, despite the fact that these methods make biologically unrealistic assumptions. Individual-based models (IBMs) have …	27	27	2014	51	3	693	702		10.1111/1365-2664.12224
Yes	Yes	no	no	no	Model without interaction	NO	Abu Awad, D; Coron, C	Effects of demographic stochasticity and life-history strategies on times and probabilities to fixation	HEREDITY	Article		POPULATION-SIZE; INBREEDING DEPRESSION; GENETIC DIVERSITY; MUTANT-GENES; SELECTION; DYNAMICS; ENVIRONMENT; DIFFUSION; EVOLUTION; MUTATION	How life-history strategies influence the evolution of populations is not well understood. Most existing models stem from the Wright-Fisher model which considers discrete generations and a fixed population size, thus not taking into account any potential consequences of overlapping generations and demographic stochasticity on allelic frequencies. We introduce an individual-based model in which bo…	1	1	2018	121	4	374	386		10.1038/s41437-018-0118-6
yes	yes	yes	Yes	Yes	DG-ABM	YES	Aguilee, R; Claessen, D; Lambert, A	ADAPTIVE RADIATION DRIVEN BY THE INTERPLAY OF ECO-EVOLUTIONARY AND LANDSCAPE DYNAMICS	EVOLUTION	Article	Allopatric divergence; biogeography; character displacement; reinforcement; secondary contact; speciation	ECOLOGICAL SPECIATION; SYMPATRIC SPECIATION; COMPETITIVE DIVERGENCE; MATHEMATICAL-MODELS; FITNESS MINIMA; SENSORY DRIVE; POPULATION; HYBRIDIZATION; GENETICS; CICHLIDS	We investigate an individual-based model of adaptive radiation based on the biogeographical changes of the Great African Lakes where cichlid fishes radiated. In our model, the landscape consists of a mosaic of three habitat types which may or may not be separated by geographic barriers. We study the effect of the alternation between allopatry and sympatry called landscape dynamics. We show that l…	41	41	2013	67	5	1291	1306		10.1111/evo.12008
yes	yes	no	no	no	Model without EEF	NO	Aguilee, R; Pellerin, F; Soubeyrand, M; Choin, J; Thebaud, C	Biogeographic drivers of community assembly on oceanic islands: The importance of archipelago structure and history	JOURNAL OF BIOGEOGRAPHY	Article	biodiversity dynamics; equilibrium; General Dynamic Model; island biogeography; island ontogeny; mechanistic model; speciation; species richness; volcanic island	GENERAL DYNAMIC-MODEL; ADAPTIVE RADIATION; DIVERSITY; IMMIGRATION; SCALE; SPECIATION; DISPERSAL; HAWAIIAN; PATTERNS	Aim Accounting for geo-environmental dynamics is crucial to understand community assembly across islands. Whittaker et al. (J Biogeogr, 35:977-994, 2008)'s General Dynamic Model (GDM) aims towards this goal. Yet, it does not explicitly consider that most islands belong to archipelagos. We examined how island biodiversity dynamics are influenced by the interaction of eco-evolutionary processes act…	1	1	2021	48	10	2616	2628		10.1111/jbi.14228
yes	yes	yes	yes	NO	Model without EEF	NO	Atkins, JL; Perry, GLW; Dennis, TE	Effects of mis-alignment between dispersal traits and landscape structure on dispersal success in fragmented landscapes	ROYAL SOCIETY OPEN SCIENCE	Article	agent-based model; dispersal; biological trait; trade-off; spatially explicit simulation model; virtual ecology	ECO-EVOLUTIONARY DYNAMICS; HABITAT FRAGMENTATION; SPECIES RESPONSES; TRADE-OFFS; PERCEPTUAL RANGE; LIFE-HISTORIES; MODELS; METAPOPULATION; CONNECTIVITY; MOVEMENT	Dispersal is fundamental to population dynamics and hence extinction risk. The dispersal success of animals depends on the biophysical structure of their environments and their biological traits; however, comparatively little is known about how evolutionary trade-offs among suites of biological traits affect dispersal potential. We developed a spatially explicit agent-based simulation model to ev…	5	5	2019	6	1			181702	10.1098/rsos.181702
Yes	Yes	Yes	Yes	Yes	DG-ABM	YES	Ayllon, D; Nicola, GG; Elvira, B; Almodovar, A	Optimal harvest regulations under conflicting tradeoffs between conservation and recreational fishery objectives	FISHERIES RESEARCH	Article	Recreational fishery; Harvest regulation; Length-based limits; Eco-genetic modeling; Brown trout; Individual-based model	CATCH-AND-RELEASE; LIMIT REGULATIONS; BROWN TROUT; MANAGEMENT; SIZE; MORTALITY; RESPONSES; PROTOCOL; SCIENCE; MODEL	Length-based harvest regulations alter the fishing-induced demographic and evolutionary trajectories of exploited stocks and thus shape the existing tradeoffs among fishery and conservation objectives. We used a structurally realistic eco-genetic individual-based harvest model that implements dynamic angling mortality and cryptic mortality sources (illegal harvest and hooking mortality). We (1) a…	5	5	2019	216		47	58		10.1016/j.fishres.2019.03.021
Yes	Yes	Yes	Yes	Yes	DG-ABM	YES	Ayllon, D; Nicola, GG; Elvira, B; Almodovar, A	Climate change will render size-selective harvest of cold-water fish species unsustainable in Mediterranean freshwaters	JOURNAL OF APPLIED ECOLOGY	Article	artificial neural networks; climate change; eco&#8208; evolutionary dynamics; fisheries&#8208; induced evolution; harvest regulations; individual&#8208; based model; phenotypic plasticity; size&#8208; selective harvest	EVOLUTIONARY RESPONSES; REGULATIONS; FISHERIES; IMPACT; SALMON; MODEL	Climate change is impacting the composition and functioning of virtually every ecosystem on Earth, and disrupting the productivity of exploited ones. Species are rapidly adjusting to their changing environments through evolutionary and/or plastic phenotypic changes in behavioural, physiological, phenological and life-history traits. Size-selective harvest produces severe demographic impacts on ex…	2	2	2021	58	3	562	575		10.1111/1365-2664.13805
Yes	Yes	Yes	Yes	Yes	DG-ABM	YES	Ayllon, D; Railsback, SF; Almodovar, A; Nicola, GG; Vincenzi, S; Elvira, B; Grimm, V	Eco-evolutionary responses to recreational fishing under different harvest regulations	ECOLOGY AND EVOLUTION	Article	brown trout; eco-evolutionary dynamics; eco-genetic modeling; fishery-induced evolution; harvest regulations; individual-based model; recreational fisheries management	INDIVIDUAL-BASED MODELS; ATLANTIC SALMON; GENETIC MODEL; MORTALITY; FISHERIES; SELECTION; SIZE; PREDICTIONS; POPULATION; CONSEQUENCES	Harvesting alters demography and life histories of exploited populations, and there is mounting evidence that rapid phenotypic changes at the individual level can occur when harvest is intensive. Therefore, recreational fishing is expected to induce both ecological and rapid evolutionary changes in fish populations and consequently requires rigorous management. However, little is known about the …	10	10	2018	8	19	9600	9613		10.1002/ece3.4270
yes	yes	yes	yes	yes	DG-ABM	YES	Ayllon, D; Railsback, SF; Harvey, BC; Quiros, IG; Nicola, GG; Elvira, B; Almodovar, A	Mechanistic simulations predict that thermal and hydrological effects of climate change on Mediterranean trout cannot be offset by adaptive behaviour, evolution, and increased food production	SCIENCE OF THE TOTAL ENVIRONMENT	Article	Climate change; Hydrological change; Climate vulnerability; Individual-based modelling; Bioenergetics; Brown trout	SALMON SALMO-SALAR; BROWN TROUT; RAINBOW-TROUT; EMPIRICAL-MODELS; VITAL-RATES; TEMPERATURE; RESPONSES; DYNAMICS; PATTERNS; GROWTH	Streamflow is a main driver of fish population dynamics and is projected to decrease in much of the northern hemisphere, especially in the Mediterranean region, due to climate change. However, predictions of future climate effects on cold-water freshwater fish populations have typically focused only on the ecological consequences of increasing temperatures, overlooking the concurrent and interact…	14	14	2019	693				133648	10.1016/j.scitotenv.2019.133648
yes	yes	yes	yes	yes	DG-ABM	YES	Ayllon, D; Railsback, SF; Vincenzi, S; Groeneveld, J; Almodovar, A; Grimm, V	InSTREAM-Gen: Modelling eco-evolutionary dynamics of trout populations under anthropogenic environmental change	ECOLOGICAL MODELLING	Article	Individual-based model; Eco-genetic modelling; Eco-evolution; Climate change; Brown trout; Next-generation modelling	INDIVIDUAL-BASED MODELS; CLIMATE-CHANGE; BROWN TROUT; ATLANTIC SALMON; SENSITIVITY-ANALYSIS; ECOLOGICAL MODELS; GENETIC MODEL; STREAM; HABITAT; PERSISTENCE	Current rates of environmental change are exceeding the capacity of many populations to adapt to new conditions and thus avoid demographic collapse and ultimate extinction. In particular, cold-water freshwater fish species are predicted to experience strong selective pressure from climate change and a wide range of interacting anthropogenic stressors in the near future. To implement effective man…	47	47	2016	326		36	53		10.1016/j.ecolmodel.2015.07.026
Yes	Yes	Yes	No	No	Model without EEF	NO	Baggio, RA; Araujo, SBL; Ayllon, D; Boeger, WA	Dams cause genetic homogenization in populations of fish that present homing behavior: Evidence from a demogenetic individual-based model	ECOLOGICAL MODELLING	Article	Conservation genetics; Dam; Individual-based genetic model; Migratory fish; Neotropical fish; Population genetics	TROUT SALMO-TRUTTA; CHARR SALVELINUS-LEUCOMAENIS; SAO FRANCISCO RIVER; BROWN TROUT; ATLANTIC SALMON; PSEUDOPLATYSTOMA-CORRUSCANS; HABITAT FRAGMENTATION; WHITE STURGEON; LIFE-HISTORY; PROCHILODUS-ARGENTEUS	Few studies have assessed the impact of dams on the distribution of the genetic diversity of Neotropical fish species, and some of them suggest that the genetic structure of fish metapopulations is not affected by damming. However, the effects of dams on the genetic structure of populations may hinge on the biological characteristics of the species, such as homing behavior. Dams prevent some indi…	7	7	2018	384		209	220		10.1016/j.ecolmodel.2018.06.019
Yes	Yes	No	No	No	Model without interaction	NO	Barbut, L; Crego, CG; Delerue-Ricard, S; Vandamme, S; Volckaert, FAM; Lacroix, G	How larval traits of six flatfish species impact connectivity	LIMNOLOGY AND OCEANOGRAPHY	Article		PLAICE PLEURONECTES-PLATESSA; DAB LIMANDA-LIMANDA; EARLY-LIFE-HISTORY; SELECTIVE TIDAL TRANSPORT; DEMERSAL FISH POPULATIONS; MARINE PROTECTED AREAS; SCOPHTHALMUS-MAXIMUS L; SOUTHERN NORTH-SEA; PLATICHTHYS-FLESUS; VERTICAL-DISTRIBUTION	Connectivity and dispersal are important factors for ecosystem dynamics, conservation, and resource management. Dispersal and recruitment success are determined in early life for many marine species. For those larvae that are pelagic, transport from spawning to nursery grounds is driven by hydrodynamic processes. Other environmental factors such as temperature and biological factors such as ecoph…	16	16	2019	64	3	1150	1171		10.1002/lno.11104
Yes	NO	No	No	No	ABM without evolution	NO	Barbut, L; Vastenhoud, B; Vigin, L; Degraer, S; Volckaert, FAM; Lacroix, G	The proportion of flatfish recruitment in the North Sea potentially affected by offshore windfarms	ICES JOURNAL OF MARINE SCIENCE	Article	coastal zone management; connectivity; dispersal; flatfish; individual-based modelling; North Sea; offshore wind farms; spawning ground	PLAICE PLEURONECTES-PLATESSA; MARINE PROTECTED AREAS; ARTIFICIAL REEFS; WIND FARM; CLASS STRENGTH; LONG-TERM; FISH; LARVAL; POPULATION; ENERGY	Understanding the influence of man-made infrastructures on fish population dynamics is an important issue for fisheries management. This is particularly the case because of the steady proliferation of offshore wind farms (OWFs). Several flatfish species are likely to be affected because areas with OWFs in place or planned for show a spatial overlap with their spawning grounds. This study focuses …	5	5	2020	77	3	1227	1237		10.1093/icesjms/fsz050
Yes	Yes	yes	No	No	Model without EEF	NO	Barraquand, F; Murrell, DJ	Intense or Spatially Heterogeneous Predation Can Select against Prey Dispersal	PLOS ONE	Article		EVOLUTION; DYNAMICS; POPULATIONS; MODELS; RISK; CONSEQUENCES; ENVIRONMENTS; STRATEGIES; PATTERN; BIRDS	Dispersal theory generally predicts kin competition, inbreeding, and temporal variation in habitat quality should select for dispersal, whereas spatial variation in habitat quality should select against dispersal. The effect of predation on the evolution of dispersal is currently not well-known: because predation can be variable in both space and time, it is not clear whether or when predation wi…	13	13	2012	7	1			e28924	10.1371/journal.pone.0028924
Yes	Yes	yes	Yes	Yes	DG-ABM	YES	Beckmann, A; Schaum, CE; Hense, I	Phytoplankton adaptation in ecosystem models	JOURNAL OF THEORETICAL BIOLOGY	Article	Thermal adaptation; Individual based model (IBM); Multi-compartment model (MCM); Trait diffusion model; NPZD-Type model; Adaptive evolution	ECO-EVOLUTIONARY RESPONSES; ADAPTIVE EVOLUTION; TEMPERATURE; GROWTH; POPULATIONS; DIVERSITY; BIODIVERSITY; BIOGEOGRAPHY; COEXISTENCE; ENVIRONMENT	We compare two different approaches to model adaptation of phytoplankton through trait value changes. Both consider mutation and selection (Muse) but differ with respect to the underlying conceptual framework. The first one (MuSe-IBM) explicitly considers a population of individuals that are subject to random mutation during cell division. The second is a deterministic multi-compartment model (Mu…	9	9	2019	468		60	71		10.1016/j.jtbi.2019.01.041
No	No	No	No	No	review	NO	Belkhir, S; Thomas, F; Roche, B	Darwinian Approaches for Cancer Treatment: Benefits of Mathematical Modeling	CANCERS	Review	adaptive therapy; cancer evolution; Lotka-Volterra models; agent-based models	EVOLUTIONARY DYNAMICS; TUMOR-GROWTH; DRUG-RESISTANCE; CELLS; HETEROGENEITY; CHEMOTHERAPY; INTERMITTENT; BRAF	Simple Summary Many cancers develop resistance and become unresponsive to traditional treatment strategies. In this review we highlight how mathematical models can aid the implementation of alternative treatment strategies that take into account the ecology and evolution of tumors in order to circumvent the emergence of resistance. We review some of the mathematical models that can be used and th…	2	2	2021	13	17			4448	10.3390/cancers13174448
yes	yes	yes	yes	yes	DG-ABM	YES	Berec, L; Kramer, AM; Bernhauerova, V; Drake, JM	Density-dependent selection on mate search and evolution of Allee effects	JOURNAL OF ANIMAL ECOLOGY	Article	evolutionary suicide; mate competition; mating; optimizing selection; positive density dependence; quantitative genetics; runaway selection; sexual selection	WING-DIMORPHIC INSECT; REPRODUCTIVE ASSURANCE; SELF-FERTILIZATION; NATURAL-SELECTION; TRADE-OFF; DISPERSAL; STRATEGIES; SUCCESS; POPULATIONS; BUTTERFLIES	1. Sexually reproducing organisms require males and females to find each other. Increased difficulty of females finding mates as male density declines is the most frequently reported mechanism of Allee effects in animals. Evolving more effective mate search may alleviate Allee effects, but may depend on density regimes a population experiences. In particular, high-density populations may evolve m…	23	23	2018	87	1	24	35		10.1111/1365-2656.12662
yes	yes	yes	yes	yes	DG-ABM	YES	Billiard, S; Ferriere, R; Meleard, S; Tran, VC	Stochastic dynamics of adaptive trait and neutral marker driven by eco-evolutionary feedbacks	JOURNAL OF MATHEMATICAL BIOLOGY	Article	Mutation-selection; Measure-valued individual-based model; Neutral diversity; Hitchhiking; Selective sweeps; Adaptive dynamics; Limit theorems for multi-scale processes; Substitution Fleming-Viot Process	PHENOTYPIC MODELS; HITCHHIKING; POPULATION; LOCUS; ADAPTATION; SELECTION; GENETICS; ALLELES	How the neutral diversity is affected by selection and adaptation is investigated in an eco-evolutionary framework. In our model, we study a finite population in continuous time, where each individual is characterized by a trait under selection and a completely linked neutral marker. Population dynamics are driven by births and deaths, mutations at birth, and competition between individuals. Trai…	1	1	2015	71	5	1211	1242		10.1007/s00285-014-0847-y
					Software paper	NO	Bocedi, G; Palmer, SCF; Malchow, AK; Zurell, D; Watts, K; Travis, JMJ	RangeShifter 2.0: an extended and enhanced platform for modelling spatial eco-evolutionary dynamics and species' responses to environmental changes	ECOGRAPHY	Article	animal movement; connectivity; distribution modelling; dynamic landscapes; individual-based modelling; population viability; process-based modelling	POPULATION-GENETICS; DISPERSAL SYNDROMES; RANGE DYNAMICS; CLIMATE-CHANGE; LAND-USE; CONSERVATION; BIODIVERSITY; STRATEGIES; SIMULATIONS; ADAPTATION	Process-based models are becoming increasingly used tools for understanding how species are likely to respond to environmental changes and to potential management options. RangeShifter is one such modelling platform, which has been used to address a range of questions including identifying effective reintroduction strategies, understanding patterns of range expansion and assessing population viab…	3	3	2021	44	10	1453	1462		10.1111/ecog.05687
					Software paper	NO	Bocedi, G; Palmer, SCF; Pe'er, G; Heikkinen, RK; Matsinos, YG; Watts, K; Travis, JMJ	RangeShifter: a platform for modelling spatial eco-evolutionary dynamics and species' responses to environmental changes	METHODS IN ECOLOGY AND EVOLUTION	Article	population dynamics; population viability; dispersal; dynamic modelling; environmental change; individual-based modelling; connectivity	CLIMATE-CHANGE; STRUCTURED POPULATIONS; RANGE EXPANSIONS; DISPERSAL; BIODIVERSITY; MOVEMENT; CONSERVATION; ECOLOGY; BIOGEOGRAPHY; PREDICTION	Rapid environmental changes are threatening biodiversity and exposing species to novel ecological and evolutionary pressures. The scientific community increasingly recognizes the need for dynamic models integrating sufficient complexity both to improve our understanding of species' responses to environmental changes and to inform effective management strategies. Using three illustrative examples,…	125	126	2014	5	4	388	396		10.1111/2041-210X.12162
yes	yes	yes	yes	no	Model without EEF	NO	Bocedi, G; Zurell, D; Reineking, B; Travis, JMJ	Mechanistic modelling of animal dispersal offers new insights into range expansion dynamics across fragmented landscapes	ECOGRAPHY	Article		DENSITY-DEPENDENT DISPERSAL; ECO-EVOLUTIONARY DYNAMICS; CLIMATE-CHANGE; HABITAT FRAGMENTATION; SPECIES DISTRIBUTION; SPATIAL SPREAD; SEX-RATIO; GLANVILLE FRITILLARY; POPULATION-MODELS; MOVEMENT ECOLOGY	Understanding and predicting the dynamics of range expansion is a major topic in ecology both for invasive species extending their ranges into non-native regions and for species shifting their natural distributions as a consequence of climate change. In an increasingly modified landscape, a key question is 'how do populations spread across patchy landscapes?' Dispersal is a central process in ran…	47	48	2014	37	12	1240	1253		10.1111/ecog.01041
yes	yes	no	no	no	Model without interaction	NO	Bonte, D; Bafort, Q	The importance and adaptive value of life-history evolution for metapopulation dynamics	JOURNAL OF ANIMAL ECOLOGY	Article	demography; extinction; fitness; invasion; systems' ecology; Tetranychus urticae; Translocation	POPULATION-DYNAMICS; CONTEMPORARY EVOLUTION; RAPID EVOLUTION; DISPERSAL; HETEROGENEITY; TRAIT	The spatial configuration and size of patches influence metapopulation dynamics by altering colonisation-extinction dynamics and local density dependency. This spatial forcing as determined by the metapopulation typology then imposes strong selection pressures on life-history traits, which will in turn feed back on the ecological metapopulation dynamics. Given the relevance of metapopulation pers…	5	5	2019	88	1	24	34		10.1111/1365-2656.12928
yes	yes	yes	yes	yes	DG-ABM	YES	Bradbury, IR; Duffy, S; Lehnert, SJ; Johannsson, R; Fridriksson, JH; Castellani, M; Burgetz, I; Sylvester, E; Messmer, A; Layton, K; Kelly, N; Dempson, JB; Fleming, IA	Model-based evaluation of the genetic impacts of farm-escaped Atlantic salmon on wild populations	AQUACULTURE ENVIRONMENT INTERACTIONS	Article	Hybridization; Atlantic salmon; Aquaculture; Management; Newfoundland	SALAR L.; NATIVE POPULATIONS; FITNESS; INTROGRESSION; RIVER; CONSEQUENCES; PERFORMANCE; PREVALENCE; MIGRATION; HYBRID	Genetic interactions (i.e. hybridization) between wild and escaped Atlantic salmon Salmo salar from aquaculture operations have been widely documented, yet the ability to incorporate predictions of risk into aquaculture siting advice has been limited. Here we demonstrate a model-based approach to assessing these potential genetic interactions using a salmon aquaculture expansion scenario in south…	4	4	2020	12		45	59		10.3354/aei00346
Yes	Yes	No	No	No	Model without interaction	NO	Brauer, CJ; Beheregaray, LB	Recent and rapid anthropogenic habitat fragmentation increases extinction risk for freshwater biodiversity	EVOLUTIONARY APPLICATIONS	Article	conservation genomics; eco-evolutionary dynamics; genetic rescue; Murray-Darling Basin; riverine barriers; riverscape genomics; teleost fish; threatened biodiversity	MURRAY-DARLING BASIN; EFFECTIVE POPULATION-SIZE; GENETIC DIVERSITY; RIVER NETWORKS; FISH PASSAGE; PYGMY PERCH; N-E; CONSERVATION; STREAM; BARRIERS	Anthropogenic habitat fragmentation is often implicated as driving the current global extinction crisis, particularly in freshwater ecosystems. The genetic signal of recent population isolation can be confounded by the complex spatial arrangement of dendritic river systems. Consequently, many populations may presently be managed separately based on an incorrect assumption that they have evolved i…	12	12	2020	13	10	2857	2869		10.1111/eva.13128
					Review	NO	Cabral, JS; Valente, L; Hartig, F	Mechanistic simulation models in macroecology and biogeography: state-of-art and prospects	ECOGRAPHY	Review		SPECIES DISTRIBUTION MODELS; DENSITY-DEPENDENT DISPERSAL; INDIVIDUAL-BASED SIMULATION; ECO-EVOLUTIONARY DYNAMICS; CLIMATE-CHANGE; RANGE SHIFTS; COMMUNITY ECOLOGY; ENVIRONMENTAL-CHANGE; ISLAND BIOGEOGRAPHY; AREA RELATIONSHIP	Macroecology and biogeography are concerned with understanding biodiversity patterns across space and time. In the past, the two disciplines have addressed this question mainly with correlative approaches, despite frequent calls for more mechanistic explanations. Recent advances in computational power, theoretical understanding, and statistical tools are, however, currently facilitating the devel…	76	79	2017	40	2				10.1111/ecog.02480
yes	yes	yes	yes	yes	DG-ABM	YES	Castellani, M; Heino, M; Gilbey, J; Araki, H; Svasand, T; Glover, KA	IBSEM: An Individual-Based Atlantic Salmon Population Model	PLOS ONE	Article		LENGTH-FREQUENCY-DISTRIBUTION; GENE-TRANSCRIPTION PROFILES; SALAR L.; LIFE-HISTORY; FARMED SALMON; WILD SALMON; QUANTITATIVE GENETICS; NATIVE POPULATIONS; LOCAL ADAPTATION; REACTION NORMS	Ecology and genetics can influence the fate of individuals and populations in multiple ways. However, to date, few studies consider them when modelling the evolutionary trajectory of populations faced with admixture with non-local populations. For the Atlantic salmon, a model incorporating these elements is urgently needed because many populations are challenged with gene-flow from non-local and …	14	14	2015	10	9			e0138444	10.1371/journal.pone.0138444
					preprint	NO	Champagnat, N; Ferriere, R; Meleard, S	Individual-based probabilistic models of adaptive evolution and various scaling approximations	SEMINAR ON STOCHASTIC ANALYSIS, RANDOM FIELDS AND APPLICATIONS V	Proceedings Paper	Darwinian evolution; birth-death-mutation-competition point process; mutation-selection dynamics; nonlinear integro-differential equations; nonlinear partial differential equations; nonlinear superprocesses; fitness; adaptive dynamics	LOCALLY REGULATED POPULATION; MOMENT EQUATIONS; COMPETITION; DYNAMICS	We are interested in modelling Darwinian evolution, resulting from the interplay of phenotypic variation and natural selection through ecological interactions. Our models are rooted in the microscopic, stochastic description of a population of discrete individuals characterized by one or several adaptive traits. The population is modelled as a stochastic point process whose generator captures the…	16	16	2008	59		75	+
Yes	No	No	No	No	ABM without evolution	NO	Chandra-Putra, H; Chen, J; Andrews, CJ	Eco-Evolutionary Pathways Toward Industrial Cities	JOURNAL OF INDUSTRIAL ECOLOGY	Article	agent-based modeling; cities; complexity; eco-industrial development; economic geography; industrial ecology	FRANCISCO BAY AREA; LAND-USE; SYMBIOSIS; MODEL; SYSTEMS; BALANCE; FORM	Industrial location theory has not emphasized environmental concerns, and research on industrial symbiosis has not emphasized workforce housing concerns. This article brings jobs, housing, and environmental considerations together in an agent-based model of industrial and household location. It shows that four classic outcomes emerge from the interplay of a relatively small number of explanatory …	4	4	2015	19	2	274	284		10.1111/jiec.12234
yes	yes	No	No	No	Model without interaction	NO	Chevin, LM; Cotto, O; Ashander, J	Stochastic Evolutionary Demography under a Fluctuating Optimum Phenotype	AMERICAN NATURALIST	Article	environmental stochasticity; eco-evolutionary dynamics; fluctuating selection; evolutionary rescue; density dependence; environmental autocorrelation	QUANTITATIVE GENETIC MODEL; AGE-STRUCTURED POPULATION; CHANGING ENVIRONMENT; PREVENT EXTINCTION; NATURAL-POPULATIONS; DENSITY-DEPENDENCE; SELECTION; DYNAMICS; TRAIT; ADAPTATION	Many natural populations exhibit temporal fluctuations in abundance that are consistent with external forcing by a randomly changing environment. As fitness emerges from an interaction between the phenotype and the environment, such demographic fluctuations probably include a substantial contribution from fluctuating phenotypic selection. We study the stochastic population dynamics of a populatio…	26	26	2017	190	6	786	802		10.1086/694121
					software paper	NO	Coombs, JA; Letcher, BH; Nislow, KH	pedagog: software for simulating eco-evolutionary population dynamics	MOLECULAR ECOLOGY RESOURCES	Article	genotypes; heritability; natural selection; pedigree; sexual selection; traits	PROGRAM; SIZE; ALLELES; NUMBER; MODEL	pedagog is a Windows program that can be used to determine power for, and validate inferences drawn from, eco-evolutionary studies. It models dynamics of multiple populations and their interactions through individual-based simulations while simultaneously recording genotype, pedigree and trait information at the individual level. pedagog also allows for specification of heritable traits, natural …	23	24	2010	10	3	558	563		10.1111/j.1755-0998.2009.02803.x
yes	yes	yes	yes	yes	DG-ABM	YES	Costa, M; Hauzy, C; Loeuille, N; Meleard, S	Stochastic eco-evolutionary model of a prey-predator community	JOURNAL OF MATHEMATICAL BIOLOGY	Article	Predator-prey; Multi-type birth and death process; Lotka-Volterra equations; Long time behavior of dynamical systems; Mutation selection process; Polymorphic evolution sequence; Adaptive dynamics	POPULATION-DYNAMICS; STABLE EQUILIBRIUM; FOOD WEBS; COEVOLUTION; STABILITY; PLANTS; SIZE; CONSEQUENCES; DEFENSE; COSTS	We are interested in the impact of natural selection in a prey-predator community. We introduce an individual-based model of the community that takes into account both prey and predator phenotypes. Our aim is to understand the phenotypic coevolution of prey and predators. The community evolves as a multi-type birth and death process with mutations. We first consider the infinite particle approxim…	14	14	2016	72	3	573	622		10.1007/s00285-015-0895-y
					software paper	NO	Cotto, O; Schmid, M; Guillaume, F	Nemo-age: Spatially explicit simulations of eco-evolutionary dynamics in stage-structured populations under changing environments	METHODS IN ECOLOGY AND EVOLUTION	Article	adaptation; forward-time simulations; life history; population dynamics; spatially explicit	CLIMATE-CHANGE; EXTINCTION RISK; SPECIES INTERACTIONS; GENETIC-VARIATION; ALPINE PLANTS; LIFE-HISTORY; ADAPTATION; SELECTION; MODELS; MUTATION	Anticipating and preparing for the effect of environmental changes on biodiversity requires to understand and predict both the ecological and evolutionary responses of populations. Tools and methods to efficiently integrate these complex processes are lacking. We present the genetically and spatially explicit individual-based simulation softwareNemo-agecombining ecological and evolutionary proces…	8	8	2020	11	10	1227	1236		10.1111/2041-210X.13460
yes	yes	no	no	no	Model without interaction	NO	Cotto, O; Wessely, J; Georges, D; Klonner, G; Schmid, M; Dullinger, S; Thuiller, W; Guillaume, F	A dynamic eco-evolutionary model predicts slow response of alpine plants to climate warming	NATURE COMMUNICATIONS	Article		DIVERSITY; BIODIVERSITY; ADAPTATION	Withstanding extinction while facing rapid climate change depends on a species' ability to track its ecological niche or to evolve a new one. Current methods that predict climate-driven species' range shifts use ecological modelling without eco-evolutionary dynamics. Here we present an eco-evolutionary forecasting framework that combines niche modelling with individual-based demographic and genet…	93	93	2017	8				15399	10.1038/ncomms15399
no	yes	yes	no	no	Model without EEF	NO	Czuppon, P; Gokhale, CS	Disentangling eco-evolutionary effects on trait fixation	THEORETICAL POPULATION BIOLOGY	Article	Eco-evolution; Fixation probability; Social dilemma; Stochastic diffusion; Evolutionary game theory; Competitive Lotka-Volterra model	DENSITY-DEPENDENCE; POPULATION-DYNAMICS; COOPERATION; PROBABILITY; GAME; EXTINCTION; MUTATIONS; SELECTION; LESSONS; QUORUM	In population genetics, fixation of traits in a demographically changing population under frequency-independent selection has been extensively analysed. In evolutionary game theory, models of fixation have typically focused on fixed population sizes and frequency-dependent selection. A combination of demographic fluctuations with frequency-dependent interactions such as Lotka-Volterra dynamics ha…	5	5	2018	124		93	107		10.1016/j.tpb.2018.10.002
yes (cellular automata)	yes	yes	yes	yes	DG-ABM	YES	de Boer, FK; Hogeweg, P	Eco-evolutionary dynamics, coding structure and the information threshold	BMC EVOLUTIONARY BIOLOGY	Article		PREBIOTIC EVOLUTION; MODELS; SELECTION; ORIGIN	Background: The amount of information that can be maintained in an evolutionary system of replicators is limited by genome length, the number of errors during replication (mutation rate) and various external factors that influence the selection pressure. To date, this phenomenon, known as the information threshold, has been studied (both genotypically and phenotypically) in a constant environment…	11	11	2010	10				361	10.1186/1471-2148-10-361
yes	no	yes	yes	no	ABM without evolution	NO	de Jager, M; van de Koppel, J; Weerman, EJ; Weissing, FJ	Patterning in Mussel Beds Explained by the Interplay of Multi-Level Selection and Spatial Self-Organization	FRONTIERS IN ECOLOGY AND EVOLUTION	Article	cooperation; group-level selection; eco-evolutionary dynamics; joint evolution; aggregative movement; individual-based model		Cooperation, ubiquitous in nature, is difficult to explain from an evolutionary perspective. Many modeling studies strive to resolve this challenge, but their simplifying assumptions on population and interaction structure are rarely met in ecological settings. Here we use a modeling approach that includes more ecological detail to investigate evolution of cooperation in spatially self-organized …	4	4	2020	8				7	10.3389/fevo.2020.00007
Yes	Yes	Yes	Yes	Yes	DG-ABM	YES	de Jager, M; Weissing, FJ; van de Koppel, J	Why mussels stick together: spatial self-organization affects the evolution of cooperation	EVOLUTIONARY ECOLOGY	Article	Cooperation; Spatial structure; Eco-evolutionary dynamics; Mytilus edulis; Mussels	PLANT-COMMUNITIES; PRISONERS-DILEMMA; PATTERN-FORMATION; ECOSYSTEMS; FACILITATION; COMPETITION; CONFLICT; MOVEMENT; MULTICELLULARITY; NUTRIENTS	Cooperation with neighbours may be crucial for the persistence of populations in stressful environments. Yet, cooperation is often not evolutionarily stable, since non-cooperative individuals can reap the benefits of cooperation without having to pay the costs associated with cooperation. Here we show that active aggregation leading to self-organized spatial pattern formation can promote the evol…	6	6	2017	31	4	547	558		10.1007/s10682-017-9888-1
yes	yes	yes	yes	yes	DG-ABM	YES	de la Pena, E; D'hondt, B; Bonte, D	Landscape structure, dispersal and the evolution of antagonistic plant-herbivore interactions	ECOGRAPHY	Article		NATURAL-SELECTION; LOCAL ADAPTATION; COEVOLUTION; PATTERNS; DEFENSE; RESISTANCE; ECOLOGY; MODELS	Different species have different dispersal capabilities and in the field, species interact with each other within dynamic, heterogeneous and complex landscapes. While plants and certain herbivore species may disperse considerable distances by means of seed dispersal or flight, other herbivores (e.g. root-feeding nematodes or non-winged insect herbivores) are more limited in their dispersal capaci…	8	9	2011	34	3	480	487		10.1111/j.1600-0587.2010.06524.x
Yes	Yes	Yes	Yes	Yes	DG-ABM	YES	Dercole, F; Della Rossa, F	A deterministic eco-genetic model for the short-term evolution of exploited fish stocks	ECOLOGICAL MODELLING	Article	Allee effect; Conservation; Ecology; Evolution; Fishery; Maturation; Phenotypic plasticity; Maturation reaction norm	WEIGHT-LENGTH RELATIONSHIPS; MATURATION REACTION NORMS; SELECTIVE MORTALITY; SIZE; AGE; POPULATIONS; GROWTH; COLLAPSE; HISTORY; CONSEQUENCES	Eco-genetic models describe the contemporary evolution of quantitative genetic traits by integrating the key ecological aspects with the modes of inheritance. Because of the flexibility in incorporating physiological, ecological, and genetic detail, eco-genetic models are typically individual-based and stochastic. Here we propose a deterministic eco-genetic population model to study the evolution…	2	3	2017	343		80	100		10.1016/j.ecolmodel.2016.10.016
Yes	Yes	Yes	Yes	Yes	DG-ABM	YES	Dunlop, ES; Shuter, BJ; Dieckmann, U	Demographic and evolutionary consequences of selective mortality: Predictions from an eco-genetic model for smallmouth bass	TRANSACTIONS OF THE AMERICAN FISHERIES SOCIETY	Article		LIFE-HISTORY EVOLUTION; MICROPTERUS-DOLOMIEUI PISCES; WILD BIRD POPULATION; NORTH-SEA PLAICE; REACTION NORMS; PHENOTYPIC PLASTICITY; PARENTAL CARE; QUANTITATIVE GENETICS; NATURAL-SELECTION; SOMATIC GROWTH	We use an individual-based eco-genetic model to examine the demographic and evolutionary consequences of selective mortality on a species with parental care, the smallmouth bass Micropterus dolomieu. Our analyses are grounded in a long-term (1936-2003) empirical study of the dynamics of two populations that differ widely in both density and life history. The model we construct extends previous ap…	56	57	2007	136	3	749	765		10.1577/T06-126.1
Yes	Yes	Yes	Yes	Yes	DG-ABM	YES	Dytham, C; Travis, JMJ; Mustin, K; Benton, TG	Changes in species' distributions during and after environmental change: which eco-evolutionary processes matter more?	ECOGRAPHY	Article		CLIMATE-CHANGE; RANGE EXPANSION; LIFE-HISTORY; BIODIVERSITY CONSERVATION; PHENOTYPIC PLASTICITY; DISPERSAL EVOLUTION; POPULATION-DYNAMICS; SEMELPARITY; CONSEQUENCES; INVASIONS	Improving our capacity for predicting range shifts requires improved theory exploring the interplay between ecological and evolutionary processes and the (changing) environment. We introduce an individual-based model incorporating simple stage structure and genetically determined resource allocation rules. Population dynamics are mediated by the resources available and the individual's genetics, …	16	16	2014	37	12	1210	1217		10.1111/ecog.01194
Yes	No	No	No	No	Cell biology model	NO	Edwards, J; Marusyk, A; Basanta, D	Selection-driven tumor evolution with public goods leads to patterns of clonal expansion consistent with neutral growth	ISCIENCE	Article		INTRATUMOR HETEROGENEITY; CANCER; COOPERATION; HALLMARKS; MODEL	Cancers are the result of eco-evolutionary processes fueled by heritable phenotypic diversification and driven by environmentally dependent selection. Space represents a key growth-limiting ecological resource, the ability to explore this resource is likely under strong selection. Using agent-based modeling, we explored the interplay between phenotypic strategies centered on gaining access to new…	2	2	2021	24	1			101901	10.1016/j.isci.2020.101901
Yes	Yes	Yes	Yes	Yes	DG-ABM	YES	Ehrlich, E; Thygesen, UH; Kiorboe, T	Evolution of toxins as a public good in phytoplankton	PROCEEDINGS OF THE ROYAL SOCIETY B-BIOLOGICAL SCIENCES	Article	toxic algal blooms; evolution of cooperation; coexistence; patchiness in phytoplankton; eco-evolutionary feedback; spatial pattern formation	DINOFLAGELLATE ALEXANDRIUM-TAMARENSE; HARMFUL ALGAL BLOOMS; MICROCYSTIS-AERUGINOSA; CYANOBACTERIUM; COMPETITION; STRAINS; DAPHNIA; GROWTH; LIGHT; POPULATIONS	Toxic phytoplankton blooms have increased in many waterbodies worldwide with well-known negative impacts on human health, fisheries and ecosystems. However, why and how phytoplankton evolved toxin production is still a puzzling question, given that the producer that pays the costs often shares the benefit with other competing algae and thus provides toxins as a 'public good' (e.g. damaging a comm…	0	0	2022	289	1977			20220393	10.1098/rspb.2022.0393
					Review	NO	Eisenhauer, N; Schielzeth, H; Barnes, AD; Barry, KE; Bonn, A; Brose, U; Bruelheide, H; Buchmann, N; Buscot, F; Ebeling, A; Ferlian, O; Freschet, GT; Giling, DP; Hattenschwiler, S; Hillebrand, H; Hines, J; Isbell, F; Koller-France, E; Konig-Ries, B; de Kroon, H; Meyer, ST; Milcu, A; Muller, J; Nock, CA; Petermann, JS; Roscher, C; Scherber, C; Scherer-Lorenzen, M; Schmid, B; Schnitzer, SA; Schuldt,…	A multitrophic perspective on biodiversity-ecosystem functioning research	MECHANISMS UNDERLYING THE RELATIONSHIP BETWEEN BIODIVERSITY AND ECOSYSTEM FUNCTION	Review; Book Chapter		PLANT-SPECIES DIVERSITY; ELEVATED CO2; FOOD WEBS; TROPHIC INTERACTIONS; COMMUNITY STRUCTURE; TREE DIVERSITY; LAND-USE; HETEROGENEITY INCREASES; HABITAT FRAGMENTATION; GRASSLAND COMMUNITIES	Concern about the functional consequences of unprecedented loss in biodiversity has prompted biodiversity-ecosystem functioning (BEF) research to become one of the most active fields of ecological research in the past 25 years. Hundreds of experiments have manipulated biodiversity as an independent variable and found compelling support that the functioning of ecosystems increases with the diversi…	45	47	2019	61		1	54		10.1016/bs.aecr.2019.06.001
					Review	NO	Enberg, K; Jorgensen, C; Dunlop, ES; Heino, M; Dieckmann, U	Implications of fisheries-induced evolution for stock rebuilding and recovery	EVOLUTIONARY APPLICATIONS	Review	eco-genetic model; fisheries-induced evolution; fisheries management; Gadus morhua; maturation; probabilistic maturation reaction norm; reproductive investment; stock collapse	COD GADUS-MORHUA; LIFE-HISTORY EVOLUTION; MATURATION REACTION NORMS; NORTH-SEA; SEXUAL SELECTION; REPRODUCTIVE INVESTMENT; NATURAL-SELECTION; SPATIAL VARIATION; SOUTHERN GULF; MARINE FISH	Worldwide depletion of fish stocks has led fisheries managers to become increasingly concerned about rebuilding and recovery planning. To succeed, factors affecting recovery dynamics need to be understood, including the role of fisheries-induced evolution. Here we investigate a stock's response to fishing followed by a harvest moratorium by analyzing an individual-based evolutionary model paramet…	181	183	2009	2	3	394	414		10.1111/j.1752-4571.2009.00077.x
yes	yes	yes	yes	yes	DG-ABM	YES	Fabre, F; Bruchou, C; Palloix, A; Moury, B	Key determinants of resistance durability to plant viruses: Insights from a model linking within- and between-host dynamics	VIRUS RESEARCH	Article; Proceedings Paper	Breeding; Demo-genetic models; Durable resistance; Emergence; Evolutionary epidemiology; Sensitivity analyses	EVOLUTIONARY EPIDEMIOLOGY; MOSAIC-VIRUS; FITNESS; MUTATION; RECOMBINATION; AGGREGATION; POPULATIONS; VIRULENCE; FRAMEWORK; DISEASE	The emergence of new genotypes of parasites involves several evolutionary, epidemiological and ecological processes whose individual effects and interactions are difficult to disentangle using experimental approaches. Here, a model is proposed to investigate how these processes lead to the emergence of plant viral genotypes breaking down qualitative resistance genes. At the individual plant scale…	43	44	2009	141	2	140	149		10.1016/j.virusres.2008.11.021
					software paper	NO	Falster, DS; FitzJohn, RG; Brannstrom, A; Dieckmann, U; Westoby, M	plant: A package for modelling forest trait ecology and evolution	METHODS IN ECOLOGY AND EVOLUTION	Article	demography; emergent; fitness; growth; metapopulation; mortality; physiology; reproduction; size structure; trade-off	AGE-RELATED DECLINE; DEFINE FITNESS; TREE-SIZE; GROWTH; COEXISTENCE; DEMOGRAPHY; SUCCESSION; HYPOTHESIS; STRATEGIES; MORTALITY	Population dynamics in forests are strongly size-structured: larger plants shade smaller plants while also expending proportionately more energy on building and maintaining woody stems. Although the importance of size structure for demography is widely recognized, many models either omit it entirely or include only coarse approximations. Here, we introduce the plant package, an extensible framewo…	20	21	2016	7	2	136	146		10.1111/2041-210X.12525
Yes	Yes	No	No	No	Model without interaction	NO	Fossen, EIF; Pelabon, C; Einum, S	Genetic and environmental effects on the scaling of metabolic rate with body size	JOURNAL OF EXPERIMENTAL BIOLOGY	Article	Allometry; Body size; Constraints; Genotype-environment interaction; Metabolic scaling; Temperature; Evolvability	OXYGEN-CONSUMPTION; DAPHNIA-MAGNA; 3/4-POWER LAW; TEMPERATURE; EVOLUTION; BASAL; EVOLVABILITY; UNIVERSAL; ALLOMETRY; ONTOGENY	Metabolic rate (MR) often scales with body mass (BM) following a power function of the form MR= aBM(b), where log(a) is the allometric intercept and b is the allometric exponent (i.e. slope on a log-log scale). The variational properties of b have been debated, but very few studies have tested for genetic variance in b, and none have tested for a genotype-by-environment (GxE) interaction in b. Co…	13	13	2019	222	7			jeb193243	10.1242/jeb.193243
Yes	Yes	Yes	yes	yes	DG-ABM	YES	Frank, BM; Baret, PV	Simulating brown trout demogenetics in a river/nursery brook system: The individual-based model DemGenTrout	ECOLOGICAL MODELLING	Article	Agent-based model; Pattern-oriented modelling; Population dynamics; Population genetics; Salmo trutta	SALMON SALMO-SALAR; ATLANTIC SALMON; TRUTTA L.; GENETIC-VARIATION; GROWTH-RATE; HABITAT REQUIREMENTS; SENSITIVITY-ANALYSIS; POPULATION; STREAM; PATTERN	The brown trout (Salmo trutta L.) is among the most biologically diverse vertebrate species. Human activities are threatening this biodiversity, and many endemic populations now face a medium-term risk of extinction. An individual-based model called DemGenTrout was developed to improve the management of these populations. The model was parameterized, optimized and validated with demographic, gene…	16	16	2013	248		184	202		10.1016/j.ecolmodel.2012.09.017
Yes	Yes	Yes	No	No	Duplicate	NO	Frank, BM; Baret, PV	Simulating brown trout demogenetics in a river/nursery brook system: The individual-based model DemGenTrout	ECOLOGICAL MODELLING	Article	Agent-based model; Pattern-oriented modelling; Population dynamics; Population genetics; Salmo trutta	SALMON SALMO-SALAR; ATLANTIC SALMON; TRUTTA L.; GENETIC-VARIATION; GROWTH-RATE; HABITAT REQUIREMENTS; SENSITIVITY-ANALYSIS; POPULATION; STREAM; PATTERN	The brown trout (Salmo trutta L.) is among the most biologically diverse vertebrate species. Human activities are threatening this biodiversity, and many endemic populations now face a medium-term risk of extinction. An individual-based model called DemGenTrout was developed to improve the management of these populations. The model was parameterized, optimized and validated with demographic, gene…	16	16	2013	248		184	202		10.1016/j.ecolmodel.2012.09.017
					Review	NO	Frank, BM; Piccolo, JJ; Baret, PV	A review of ecological models for brown trout: towards a new demogenetic model	ECOLOGY OF FRESHWATER FISH	Review	brown trout; demogenetics; ecological model; population dynamics; population genetics	EFFECTIVE POPULATION-SIZE; SALMO-TRUTTA L.; GRAYLING THYMALLUS-ARCTICUS; INTEGRAL PROJECTION MODELS; DRIFT-FEEDING SALMONIDS; DEPENDENT INDIVIDUAL GROWTH; SIMULATE GENETIC DIVERSITY; JUVENILE ATLANTIC SALMON; STATE-SPACE MODELS; LIFE-HISTORY	Ecological models for stream fish range in scale from individual fish to entire populations. They have been used to assess habitat quality and to predict the demographic and genetic responses to management or disturbance. In this paper, we conduct the first comprehensive review and synthesis of the vast body of modelling literature on the brown trout, Salmo trutta L., with the aim of developing t…	30	30	2011	20	2	167	198		10.1111/j.1600-0633.2011.00491.x
Yes	Yes	Yes	Yes	Yes	DG-ABM	YES	Fronhofer, EA; Nitsche, N; Altermatt, F	Information use shapes the dynamics of range expansions into environmental gradients	GLOBAL ECOLOGY AND BIOGEOGRAPHY	Article	biological invasion; dispersal; environmental gradient; experimental evolution; information use; range expansion	ECO-EVOLUTIONARY DYNAMICS; DISPERSAL STRATEGIES; INFORMED DISPERSAL; POPULATION SPREAD; SPECIES BORDERS; TRADE-OFFS; ECOLOGY; CLIMATE; COMPETITION; INVASIONS	Aim Globally, the geographical distributions of species are dynamic and strongly influenced by dispersal. At the same time, range dynamics feed back and may select for increased dispersal at expanding range fronts. This interplay between macroecological and evolutionary dynamics happens almost universally across environmental gradients and such gradients can have a direct impact on the fitness of…	23	23	2017	26	4	400	411		10.1111/geb.12547
yes	yes	yes	yes	yes	DG-ABM	YES	Furness, EN; Garwood, RJ; Mannion, PD; Sutton, MD	Productivity, niche availability, species richness, and extinction risk: Untangling relationships using individual-based simulations	ECOLOGY AND EVOLUTION	Article	biodiversity; individual-based simulation; more-individuals hypothesis; niche theory; productivity hypothesis	ECOLOGICAL OPPORTUNITY; DIVERSIFICATION RATES; LATITUDINAL GRADIENT; NEUTRAL THEORY; DIVERSITY; ENERGY; PATTERNS; SCALE; BIODIVERSITY; DYNAMICS	It has often been suggested that the productivity of an ecosystem affects the number of species that it can support. Despite decades of study, the nature, extent, and underlying mechanisms of this relationship are unclear. One suggested mechanism is the more individuals hypothesis (MIH). This proposes that productivity controls the number of individuals in the ecosystem, and that more individuals…	1	1	2021	11	13	8923	8940		10.1002/ece3.7730
yes	yes	yes	yes	yes	DG-ABM	YES	Furness, EN; Garwood, RJ; Mannion, PD; Sutton, MD	Evolutionary simulations clarify and reconcile biodiversity-disturbance models	PROCEEDINGS OF THE ROYAL SOCIETY B-BIOLOGICAL SCIENCES	Article	biodiversity; diversity gradient; stability-time hypothesis; patch-mosaic hypothesis; individual-based simulation	MOUNTAIN PASSES; DIVERSITY; COMMUNITIES; POPULATIONS; EXTINCTION; SPECIATION; GRADIENTS; DYNAMICS; TROPICS	There is significant geographic variation in species richness. However, the nature of the underlying relationships, such as that between species richness and environmental stability, remains unclear. The stability-time hypothesis suggests that environmental instability reduces species richness by suppressing speciation and increasing extinction risk. By contrast, the patch-mosaic hypothesis sugge…	1	1	2021	288	1949			20210240	10.1098/rspb.2021.0240
yes	yes	yes	yes	yes	DG-ABM	YES	Gascuel, F; Ferriere, R; Aguilee, R; Lambert, A	How Ecology and Landscape Dynamics Shape Phylogenetic Trees	SYSTEMATIC BIOLOGY	Article		DIVERSIFICATION RATES; ADAPTIVE RADIATION; MOLECULAR PHYLOGENIES; EXPLOSIVE SPECIATION; TAXONOMIC DIVERSITY; SPECIES-DIVERSITY; STOCHASTIC-MODELS; SEXUAL SELECTION; LARGE-SCALE; EVOLUTIONARY	Whether biotic or abiotic factors are the dominant drivers of clade diversification is a long-standing question in evolutionary biology. The ubiquitous patterns of phylogenetic imbalance and branching slowdown have been taken as supporting the role of ecological niche filling and spatial heterogeneity in ecological features, and thus of biotic processes, in diversification. However, a proper theo…	24	24	2015	64	4	590	607		10.1093/sysbio/syv014
yes	yes	yes	No	No	Model without EEF	NO	Gilroy, JJ; Lockwood, JL	Simple settlement decisions explain common dispersal patterns in territorial species	JOURNAL OF ANIMAL ECOLOGY	Article	Allee effects; animal dispersal; density dependence; dispersal kernel; mate-finding; movement ecology; settlement criteria; spatial population dynamics	ECO-EVOLUTIONARY DYNAMICS; LONG-DISTANCE DISPERSAL; DEPENDENT DISPERSAL; POPULATION-DYNAMICS; INFORMED DISPERSAL; MOVEMENT; BEHAVIOR; DENSITY; BIRDS; EMIGRATION	1. Dispersal is one of the least-understood aspects of animal behaviour. For example, little is known of the mechanisms that determine how individuals express different dispersal behaviours in response to different circumstances. Uncovering these mechanisms is important for our understanding of spatial population dynamics. 2. Using agent-based simulations, we examine how simple decision rules gen…	4	5	2016	85	5	1182	1190		10.1111/1365-2656.12545
Yes	Yes	Yes	Yes	Yes	DG-ABM	YES	Gobin, J; Lester, NP; Fox, MG; Dunlop, ES	Ecological change alters the evolutionary response to harvest in a freshwater fish	ECOLOGICAL APPLICATIONS	Article	density-dependent growth; eco-evolutionary dynamics; fisheries-induced evolution; individual-based model; Lake Huron; probabilistic maturation reaction norm; regime change; sea lamprey; stock-recruitment relationship	DENSITY-DEPENDENT GROWTH; LIFE-HISTORY EVOLUTION; LAKE WHITEFISH; CONTEMPORARY EVOLUTION; SIZE; POPULATION; MANAGEMENT; INVASION; RECRUITMENT; SELECTIVITY	Harvesting can induce rapid evolution in animal populations, yet the role of ecological change in buffering or enhancing that response is poorly understood. Here, we developed an eco-genetic model to examine how ecological changes brought about by two notorious invasive species, zebra and quagga mussels, influence harvest-induced evolution and resilience in a freshwater fish. Our study focused on…	5	5	2018	28	8	2175	2186		10.1002/eap.1805
Yes	Yes	yes	yes	Yes	DG-ABM	YES	Griebeler, EM; Caprano, T; Bohning-Gaese, K	Evolution of avian clutch size along latitudinal gradients: do seasonality, nest predation or breeding season length matter?	JOURNAL OF EVOLUTIONARY BIOLOGY	Article	Ashmole's hypothesis; avian life histories; bet-hedging strategy; ecogenetic link; individual-based model	LIFE-HISTORY TRAITS; BROOD-MANIPULATION EXPERIMENTS; DENSITY-DEPENDENCE; ANNUAL FECUNDITY; GEOGRAPHIC-VARIATION; REPRODUCTIVE EFFORT; PASSERINE BIRDS; SURVIVAL RATES; EGG-PRODUCTION; URBAN PIGEONS	Birds display a latitudinal gradient in clutch size with smaller clutches in the tropics and larger in the temperate region. Three factors have been proposed to affect this pattern: seasonality of resources (SR), nest predation and length of the breeding season (LBS). Here, we test the importance of these factors by modelling clutch size evolution within bird populations under different environme…	54	55	2010	23	5	888	901		10.1111/j.1420-9101.2010.01958.x
Yes	No	yes	No	No	Proceeding paper	NO	Harrington, K; Magbunduku, L	Competitive Dynamics in Eco-evolutionary Genetically-regulated Swarms	FOURTEENTH EUROPEAN CONFERENCE ON ARTIFICIAL LIFE (ECAL 2017)	Proceedings Paper			Swarm and agent-based models of ecological dynamics are becoming more common in the theoretical biology community. We introduce a model of evolving genetically-regulated swarms within an eco-evolutionary system and an energy economy. Direct competition is explicitly introduced into the simulation through costs which penalize agents for interagent collisions. We found that in both high and low ene…	2	2	2017			190	197
Yes	Yes	yes	Yes	Yes	DG-ABM	YES	Henry, RC; Bocedi, G; Dytham, C; Travis, JMJ	Inter-annual variability influences the eco-evolutionary dynamics of range-shifting	PEERJ	Article	Dispersal; Climate change; RangeShifter; Environmental noise	COMPETITIVE COMMUNITIES; HABITAT AVAILABILITY; DISPERSAL; CLIMATE; RESPONSES; PREDATOR; EXTINCTIONS; SELECTION; PERIODS; COLOR	Understanding the eco-evolutionary dynamics of species under rapid climate change is vital for both accurate forecasting of biodiversity responses and for developing effective management strategies. Using an individual-based model we demonstrate that the presence and form (colour) of inter-annual variability in environmental conditions can impact the evolution of dispersal during range shifts. Un…	10	10	2014	2				e228	10.7717/peerj.228
Yes	Yes	Yes	Yes	Yes	DG-ABM	YES	Hillaert, J; Hovestadt, T; Vandegehuchte, ML; Bonte, D	Size-dependent movement explains why bigger is better in fragmented landscapes	ECOLOGY AND EVOLUTION	Article	allometric scaling; body size distributions; eco-evolutionary dynamics; habitat fragmentation; isolation; metabolic theory; optimal size; size-dependent movement	BODY-SIZE; HABITAT FRAGMENTATION; DISPERSAL; DENSITY; DISTRIBUTIONS; PATTERNS; TRAITS; BIODIVERSITY; STABILITY; EMERGENCE	Body size is a fundamental trait known to allometrically scale with metabolic rate and therefore a key determinant of individual development, life history, and consequently fitness. In spatially structured environments, movement is an equally important driver of fitness. Because movement is tightly coupled with body size, we expect habitat fragmentation to induce a strong selection pressure on si…	10	10	2018	8	22	10754	10767		10.1002/ece3.4524
Yes	Yes	Yes	Yes	Yes	DG-ABM	YES	Hillaert, J; Vandegehuchte, ML; Hovestadt, T; Bonte, D	Information use during movement regulates how fragmentation and loss of habitat affect body size	PROCEEDINGS OF THE ROYAL SOCIETY B-BIOLOGICAL SCIENCES	Article	allometry; metabolic theory; body size distributions; eco-evolutionary dynamics; habitat destruction; optimal size	LINKING COMMUNITY; ONTOGENIC GROWTH; FRACTAL GEOMETRY; FOREST FRAGMENTS; METABOLIC THEORY; META-ECOSYSTEMS; RAIN-FOREST; FOOD WEBS; DISPERSAL; LANDSCAPE	An individual's body size is central to its behaviour and physiology, and tightly linked to its movement ability. The spatial arrangement of resources and a consumer's capacity to locate them are therefore expected to exert strong selection on consumer body size. We investigated the evolutionary impact of both the fragmentation and loss of habitat on consumer body size and its feedback effects on…	8	8	2018	285	1884			20180953	10.1098/rspb.2018.0953
yes	yes	yes	yes	yes	DG-ABM	YES	Hillaert, J; Vandegehuchte, ML; Hovestadt, T; Bonte, D	Habitat loss and fragmentation increase realized predator-prey body size ratios	FUNCTIONAL ECOLOGY	Article	eco-evolutionary dynamics; habitat destruction; individual-based modelling; metacommunity dynamics; optimal body size; predator-prey interactions	DETERMINE POPULATION; DISTRIBUTIONS; DISPERSAL; DENSITY; STABILITY; EVOLUTION; BEHAVIOR; CONSTRAINTS; RESPONSES; MODEL	In the absence of predators, habitat fragmentation favours large body sizes to facilitate gap crossing. The size of primary consumers is, however, also shaped by top-down effects as predators select prey of a certain size. Therefore, higher trophic levels should be taken into consideration when studying the effect of habitat loss and fragmentation on size distributions of herbivores. We built a m…	1	1	2020	34	2	534	544		10.1111/1365-2435.13472
					Review	NO	Hogeweg, P	From population dynamics to ecoinformatics: Ecosystems as multilevel information processing systems	ECOLOGICAL INFORMATICS	Article	eco-evolutionary dynamics; spatial pattern formation; multilevel selection; ecosystem diversity; multilevel modeling	EVOLUTION; CONSEQUENCES; SPECIATION	In classical ecological theory the concept population plays a central role. Most models are formulated in terms of changes in the number/biomass/fraction of interacting populations. In the passed 30 years slowly alternative viewpoints have been developed. In this paper we trace some of these alternative developments which lead to viewing ecosystems in terms of local multilevel information process…	17	17	2007	2	2	103	111		10.1016/j.ecoinf.2007.01.002
yes	yes	yes	yes	yes	DG-ABM	YES	Hook, TO; Svanback, R; Eklov, P	Sex-specific plasticity in a trophic polymorphic aquatic predator: a modeling approach	OECOLOGIA	Article	Morphology; Eurasian perch; Phenotypic plasticity; Life histories; Ecogenetic	PHENOTYPIC PLASTICITY; SIZE DIMORPHISM; GROWTH-RATE; EVOLUTION; COSTS; MATURATION; MORPHOLOGY; HABITAT; LIMITS; PERCH	Phenotypic plasticity is common among animal taxa. While there are clearly limits and likely costs to plasticity, these costs are unknown for most organisms. Further, as plasticity is partially genetically determined, the potential magnitude of exhibited plasticity may vary among individuals. In addition to phenotypic plasticity, various animal taxa also display sexual size dimorphism, a feature …	0	0	2021	195	2	341	354		10.1007/s00442-020-04843-1
Yes	Yes	Yes	Yes	Yes	DG-ABM	YES	Hrycik, AR; Collingsworth, PD; Sesterhenn, TM; Goto, D; Hook, TO	Movement rule selection through eco-genetic modeling: Application to diurnal vertical movement	JOURNAL OF THEORETICAL BIOLOGY	Article	Individual-based model; Agent-based model; Bioenergetics; Percidae; Game theory	PERCH PERCA-FLAVESCENS; CORAL-REEF FISH; HABITAT SELECTION; LIFE-HISTORY; YELLOW PERCH; LAKE-ERIE; NATURAL-SELECTION; PREDATION RISK; TRADE-OFF; GROWTH	Agent-based, spatially-explicit models that incorporate movement rules are used across ecological disciplines for a variety of applications. However, appropriate movement rules may be difficult to implement due to the complexity of an individual's response to both proximate and ultimate cues, as well as the difficulty in directly assessing how organisms choose to move across their environment. En…	1	2	2019	478		128	138		10.1016/j.jtbi.2019.06.019
Yes	Yes	Yes	Yes	Yes	Duplicate	NO	Hrycik, AR; Collingsworth, PD; Sesterhenn, TM; Goto, D; Hook, TO	Movement rule selection through eco-genetic modeling: Application to diurnal vertical movement	JOURNAL OF THEORETICAL BIOLOGY	Article	Individual-based model; Agent-based model; Bioenergetics; Percidae; Game theory	PERCH PERCA-FLAVESCENS; CORAL-REEF FISH; HABITAT SELECTION; LIFE-HISTORY; YELLOW PERCH; LAKE-ERIE; NATURAL-SELECTION; PREDATION RISK; TRADE-OFF; GROWTH	Agent-based, spatially-explicit models that incorporate movement rules are used across ecological disciplines for a variety of applications. However, appropriate movement rules may be difficult to implement due to the complexity of an individual's response to both proximate and ultimate cues, as well as the difficulty in directly assessing how organisms choose to move across their environment. En…	1	2	2019	478		128	138		10.1016/j.jtbi.2019.06.019
yes	yes	yes	yes	yes	DG-ABM	YES	Ivan, LN; Hook, TO	Energy allocation strategies of young temperate fish: an eco-genetic modeling approach	CANADIAN JOURNAL OF FISHERIES AND AQUATIC SCIENCES	Article		PERCH PERCA-FLAVESCENS; AGE-0 YELLOW PERCH; INDIVIDUAL-BASED MODEL; SAGINAW BAY; LAKE-MICHIGAN; OVERWINTER MORTALITY; WINTER MORTALITY; BODY-SIZE; GROWTH; HISTORY	We use an individual-based eco-genetic model to explore the relative selective pressures of size-dependent predation, overwinter mortality, and density-dependent energy acquisition in structuring plastic and adaptive energy allocation during the first year of life of a temperate fish population. While several patterns emerging from a suite of eco-genetic model simulations were consistent with pas…	5	5	2015	72	8	1243	1258		10.1139/cjfas-2014-0197
Yes	Yes	Yes	Yes	Yes	DG-ABM	YES	Janulevicius, A; van Doorn, GS	Selection for rapid uptake of scarce or fluctuating resource explains vulnerability of glycolysis to imbalance	PLOS COMPUTATIONAL BIOLOGY	Article		YEAST; PHOSPHOFRUCTOKINASE; GLUCOSE; DEATH; CELLS	Glycolysis is a conserved central pathway in energy metabolism that converts glucose to pyruvate with net production of two ATP molecules. Because ATP is produced only in the lower part of glycolysis (LG), preceded by an initial investment of ATP in the upper glycolysis (UG), achieving robust start-up of the pathway upon activation presents a challenge: a sudden increase in glucose concentration …	1	1	2021	17	1			e1008547	10.1371/journal.pcbi.1008547
yes	yes	yes	yes (plastic)	no	ABM without evolution	NO	Joshi, J; Brannstrom, A; Dieckmann, U	Emergence of social inequality in the spatial harvesting of renewable public goods	PLOS COMPUTATIONAL BIOLOGY	Article		CONDITIONAL COOPERATION; INDIRECT RECIPROCITY; ADAPTIVE DYNAMICS; EVOLUTION; DISPERSAL; PUNISHMENT; ALTRUISM; BEHAVIOR; COEVOLUTION; MECHANISM	Spatially extended ecological public goods, such as forests, grasslands, and fish stocks, are at risk of being overexploited by selfish consumers-a phenomenon widely recognized as the 'tragedy of the commons.' The interplay of spatial and ecological dimensions introduces new features absent in non-spatial ecological contexts, such as consumer mobility, local information availability, and strategy…	2	2	2020	16	1			e1007483	10.1371/journal.pcbi.1007483
Yes	Yes	Yes	Yes	Yes	DG-ABM	YES	Jusufovski, D; Kuparinen, A	Contrasting evolutionary and ecological management objectives in the context of sustainable harvesting	EVOLUTIONARY ECOLOGY RESEARCH	Article	age at maturation; European hake; fisheries-induced evolution; fishing; spawn-at-least-once	FISHERIES-INDUCED EVOLUTION; SELECTION; CONSEQUENCES; AVOIDANCE; HISTORY; GROWTH	Background: Harvesting of large, old fish can induce evolutionary changes in fish life histories (e. g. reduce age and size at maturation). Although reducing phenotypic selectivity of fishing can minimize the evolutionary impacts of fishing, this can lead to overfishing of immature individuals. The fishing strategy that aims to secure sufficient recruitment for the next generation, and thus targe…	2	2	2014	16	2	133	142
Yes	Yes	Yes	Yes	Yes	DG-ABM	YES	Jusufovski, D; Kuparinen, A	Exploring individual and population eco-evolutionary feedbacks under the coupled effects of fishing and predation	FISHERIES RESEARCH	Article	Size-selectivity; Fisheries-induced evolution; Merluccius; Prey predator dynamics; Functional responses	DOLPHINS TURSIOPS-TRUNCATUS; LIFE-HISTORY EVOLUTION; FISHERIES-INDUCED EVOLUTION; EUROPEAN HAKE; BODY-SIZE; CONTRASTING EVOLUTIONARY; HARVESTED POPULATIONS; MERLUCCIUS-MERLUCCIUS; ATLANTIC WATERS; TROPHIC ROLE	Intensive fishing that selects for large and old individuals can have pervasive effects on traits directly associated with the fecundity and survival of the target species. The observed reduction in fish body size can result in earlier sexual maturity at a smaller body size, leading to a lower individual reproductive output and population productivity in the long term. In addition, increased pred…	3	3	2020	231				105713	10.1016/j.fishres.2020.105713
yes	yes	yes	yes	yes	DG-ABM	YES	Kane, A; Ayllon, D; O'Sullivan, RJ; McGinnity, P; Reed, TE	Escalating the conflict? Intersex genetic correlations influence adaptation to environmental change in facultatively migratory populations	EVOLUTIONARY APPLICATIONS	Article	agent-based models; anadromy; brown trout; genetically explicit eco-evolutionary model; intralocus sexual conflict; sexual antagonism	TROUT SALMO-TRUTTA; WILD SEA-TROUT; LOUSE LEPEOPHTHEIRUS-SALMONIS; ALTERNATIVE LIFE-HISTORIES; SEXUAL-DIMORPHISM; QUANTITATIVE GENETICS; PHENOTYPIC PLASTICITY; DEPENDENT DOMINANCE; ONCORHYNCHUS-MYKISS; INDUCED MORTALITY	Males and females are often subject to different and even opposing selection pressures. When a given trait has a shared genetic basis between the sexes, sexual conflict (antagonism) can arise. This can result in significant individual-level fitness consequences that might also affect population performance, whilst anthropogenic environmental change can further exacerbate maladaptation in one or b…	0	0	2022	15	5	773	789		10.1111/eva.13368
yes	yes	yes	yes	yes	DG-ABM	YES	Kang, JK; Thibert-Plante, X	Eco-evolution in size-structured ecosystems: simulation case study of rapid morphological changes in alewife	BMC EVOLUTIONARY BIOLOGY	Article	Eco-evolution; Size-structured ecosystem; Individual-based model; Ecological power law; Contemporary evolution; Functional trait; Body size; Fish; Alewife	ALOSA-PSEUDOHARENGUS WILSON; BODY-SIZE; INTERACTION STRENGTH; FEEDING PERFORMANCE; COMMUNITY STRUCTURE; FISH PREDATION; YELLOW PERCH; LAKE-ONTARIO; FOOD WEBS; PREY	Background: Over the last 300 years, interactions between alewives and zooplankton communities in several lakes in the U.S. have caused the alewives' morphology to transition rapidly from anadromous to landlocked. Lakes with landlocked alewives contain smaller-bodied zooplankton than those without alewives. Landlocked adult alewives display smaller body sizes, narrower gapes, smaller inter-gill-r…	0	0	2017	17				58	10.1186/s12862-017-0912-4
Yes	Yes	Yes	Yes	Yes	DG-ABM	YES	Katsuhara, KR; Tachiki, Y; Iritani, R; Ushimaru, A	The eco-evolutionary dynamics of prior selfing rates promote coexistence without niche partitioning under conditions of reproductive interference	JOURNAL OF ECOLOGY	Article	co-evolution; evolutionary rescue; inbreeding depression; individual-based model; mixed mating; pollinator-mediated competition; reproductive ecology; selfing syndrome	POLLINATOR-MEDIATED COMPETITION; INTERSPECIFIC POLLEN TRANSFER; INBREEDING DEPRESSION; MATING SYSTEMS; SEXUAL INTERFERENCE; FERTILIZATION; FREQUENCY; PLANTS; INCOMPATIBILITY; HYBRIDIZATION	Pollinator-mediated reproductive interference can occur when two or more plant species share the same pollinators. Recent studies have suggested that prior autonomous selfing mitigates reproductive interference, potentially facilitating coexistence even in the absence of pollination niche partitioning (i.e. the pre-emptive selfing hypothesis). However, whether the evolution of prior selfing promo…	1	1	2021	109	11	3916	3928		10.1111/1365-2745.13768
yes	yes	yes	yes	yes	DG-ABM	YES	Kirchner, F; Robert, A; Colas, B	Modelling the dynamics of introduced populations in the narrow-endemic Centaurea corymbosa: a demo-genetic integration	JOURNAL OF APPLIED ECOLOGY	Article	individual-based model; negative density-dependence; population dynamics; population introduction; positive density-dependence; restoration; self-incompatibility	SELF-INCOMPATIBILITY; INBREEDING DEPRESSION; CONSERVATION; EXTINCTION; ASTERACEAE; VIABILITY; DEMOGRAPHY; DISPERSAL; DENSITY; SUCCESS	1. In the context of the restoration of an endangered species, population viability analysis represents a useful tool for assessing the effectiveness of different possible management strategies before implementation. However, despite the consensus that demographic and genetic mechanisms are both involved and interact in the process of extinction, few attempts have been made to examine their combi…	38	39	2006	43	5	1011	1021		10.1111/j.1365-2664.2006.01179.x
Yes	Yes	Yes	No	No	Model without EEF	NO	Labonne, J; Ravigne, V; Parisi, B; Gaucherel, C	Linking dendritic network structures to population demogenetics: The downside of connectivity	OIKOS	Article		GENETIC DIFFERENTIATION; DYNAMICS; PERSISTENCE; MODEL; FRAGMENTATION; CONSEQUENCES; EXTINCTION; RIVERS	Spatial structures strongly influence ecological processes. Connectivity is known to positively influence metapopulation demography and genetics by increasing the rescue effect and thus favoring individual and gene flow between populations. This result has not been tested in the special case of dendritic networks, which encompass stream and cave ecosystem for instance. We propose a first approach…	87	87	2008	117	10	1479	1490		10.1111/j.0030-1299.2008.16976.x
No					Concept paper	NO	Lakovic, M; Rillig, MC	A Nuclei-Based Conceptual Model of (Eco)evolutionary Dynamics in Fungal Heterokaryons	FRONTIERS IN MICROBIOLOGY	Article	filamentous fungi; multinuclearity; (eco)evolutionary dynamics; heterokaryon; conceptual model	PROGRAMMED CELL-DEATH; GENOMICS REVEALS; NEUROSPORA; ALLORECOGNITION; COMPARTMENTS; POPULATIONS; COMPETITION; ADAPTATION; EVOLUTION; SELECTION	Filamentous fungi are characterised by specific features, such as multinuclearity, coexistence of genetically different nuclei and nuclear movement across the mycelial network. These attributes make them an interesting, yet rather underappreciated, system for studying (eco)evolutionary dynamics. This is especially noticeable among theoretical studies, where rather few consider nuclei and their ro…	0	0	2022	13				914040	10.3389/fmicb.2022.914040
Yes	Yes	No	No	No	Model without EEF	NO	Landguth, EL; Bearlin, A; Day, CC; Dunham, J	CDMetaPOP: an individual-based, eco-evolutionary model for spatially explicit simulation of landscape demogenetics	METHODS IN ECOLOGY AND EVOLUTION	Article	connectivity; dispersal; dynamic landscapes; gene flow; genotype-environment associations; growth rate; harvesting; landscape resistance; sampling; stream networks	BROOK TROUT; POPULATION-GENETICS; DENSITY-DEPENDENCE; DYNAMICS; CONSEQUENCES; CONSERVATION; EXTINCTION; SALMONIDS; PATTERNS; BARRIERS	Combining landscape demographic and genetics models offers powerful methods for addressing questions for eco-evolutionary applications. Using two illustrative examples, we present Cost-Distance Meta-POPulation, a program to simulate changes in neutral and/or selection-driven genotypes through time as a function of individual-based movement, complex spatial population dynamics, and multiple and ch…	37	37	2017	8	1	4	11		10.1111/2041-210X.12608
yes	yes	yes	No	No	Model without EEF	NO	Landguth, EL; Muhlfeld, CC; Waples, RS; Jones, L; Lowe, WH; Whited, D; Lucotch, J; Neville, H; Luikart, G	Combining demographic and genetic factors to assess population vulnerability in stream species	ECOLOGICAL APPLICATIONS	Article	connectivity; dispersal; gene flow; genetic differentiation; genetic diversity; landscape genetics; population viability; risk maps; Salvelinus confluentus; stream barrier; stream networks; vulnerability assessments	WESTSLOPE CUTTHROAT TROUT; BULL TROUT; CLIMATE-CHANGE; SALVELINUS-CONFLUENTUS; ECOLOGICAL PROCESSES; SPATIALLY-EXPLICIT; LANDSCAPE GENETICS; RIVER SYSTEM; LIFE-HISTORY; REDD COUNTS	Accelerating climate change and other cumulative stressors create an urgent need to understand the influence of environmental variation and landscape features on the connectivity and vulnerability of freshwater species. Here, we introduce a novel modeling framework for aquatic systems that integrates spatially explicit, individual-based, demographic and genetic (demogenetic) assessments with envi…	29	30	2014	24	6	1505	1524		10.1890/13-0499.1
yes	yes	yes	yes	yes	DG-ABM	YES	LaRue, EA; Emery, NC; Briley, L; Christie, MR	Geographic variation in dispersal distance facilitates range expansion of a lake shore plant in response to climate change	DIVERSITY AND DISTRIBUTIONS	Article	Cakile edentula; climate change; dispersal evolution; expanding range limit; genetic diversity; geographic range	SEED DISPERSAL; CAKILE-EDENTULA; EVOLUTIONARY RESCUE; GENETIC-VARIATION; LOCAL ADAPTATION; LIMITS; SELECTION; MUTATIONS; TRAITS; WAVE	Aim Geographic variation in dispersal abilities is widespread and likely to affect species' range dynamics in response to climate change. However, distribution models that predict climate-induced range shifts do not account for spatial variation in dispersal. We developed an eco-genetic model to investigate how variation in dispersal distances across a species' range could interact with climate-i…	2	2	2019	25	9	1429	1440		10.1111/ddi.12951
yes	yes	yes	yes	yes	DG-ABM	YES	Leidinger, L; Vedder, D; Cabral, JS	Temporal environmental variation may impose differential selection on both genomic and ecological traits	OIKOS	Article	environmental variability; genomic traits; mechanistic model; rapid evolution; standing variation	GENETIC-VARIATION; CLIMATE-CHANGE; LOCAL ADAPTATION; EXPERIMENTAL EVOLUTION; POPULATION-GENETICS; DISPERSAL DISTANCE; SPECIES-DIVERSITY; SIMULATION-MODEL; METABOLIC THEORY; SEED DISPERSAL	The response of populations and species to changing conditions determines how community composition will change functionally, including via trait shifts. Selection from standing variation has been suggested to be more efficient than acquiring new mutations. Yet, studies on community trait composition and trait selection largely focus on phenotypic variation in ecological traits, whereas the under…	3	3	2021	130	7	1100	1115		10.1111/oik.08172
					Review	NO	Lowerre-Barbieri, S; DeCelles, G; Pepin, P; Catalan, IA; Muhling, B; Erisman, B; Cadrin, SX; Alos, J; Ospina-Alvarez, A; Stachura, MM; Tringali, MD; Burnsed, SW; Paris, CB	Reproductive resilience: a paradigm shift in understanding spawner-recruit systems in exploited marine fish	FISH AND FISHERIES	Article	Dispersal; fisheries management; productivity; reproductive potential; resilience; spawner-recruit	PRODUCTIVITY REGIME SHIFTS; INDIVIDUAL-BASED MODEL; CLIMATE-CHANGE; LARVAL DISPERSAL; STOCK ASSESSMENT; FISHERIES MANAGEMENT; POPULATION-DYNAMICS; EGG-PRODUCTION; INTERANNUAL VARIABILITY; SPATIAL-ANALYSIS	A close relationship between adult abundance and stock productivity may not exist for many marine fish stocks, resulting in concern that the management goal of maximum sustainable yield is either inefficient or risky. Although reproductive success is tightly coupled with adult abundance and fecundity in many terrestrial animals, in exploited marine fish where and when fish spawn and consequent di…	64	65	2017	18	2	285	312		10.1111/faf.12180
					Cell biology model	NO	Macfarlane, FR; Ruan, XR; Lorenzi, T	Individual-based and continuum models of phenotypically heterogeneous growing cell populations	AIMS BIOENGINEERING	Article	growing cell populations; phenotypic heterogeneity; individual-based models; continuum models; non-local partial differential equations; travelling waves	SOLID TUMOR-GROWTH; MECHANICAL MODELS; MOMENT DYNAMICS; EVOLUTION; INVASION; SYSTEMS; GO; MIGRATION; GLIOBLASTOMA; DERIVATION	Existing comparative studies between individual-based models of growing cell populations and their continuum counterparts have mainly been focused on homogeneous populations, in which all cells have the same phenotypic characteristics. However, significant intercellular phenotypic variability is commonly observed in cellular systems. In light of these considerations, we develop here an individual…	0	0	2022	9	1	68	92		10.3934/bioeng.2022007
					Software paper	NO	Malchow, AK; Bocedi, G; Palmer, SCF; Travis, JMJ; Zurell, D	RangeShiftR: an R package for individual-based simulation of spatial eco-evolutionary dynamics and species' responses to environmental changes	ECOGRAPHY	Article	connectivity; conservation; dispersal; evolution; population dynamics; range dynamics	DISTRIBUTION MODELS; LAND-USE; PLATFORM; DISPERSAL; VORTEX	Reliably modelling the demographic and distributional responses of a species to environmental changes can be crucial for successful conservation and management planning. Process-based models have the potential to achieve this goal, but so far they remain underused for predictions of species' distributions. Individual-based models offer the additional capability to model inter-individual variation…	2	2	2021	44	10	1443	1452		10.1111/ecog.05689
yes	yes	yes	yes	yes	DG-ABM	YES	Maliet, O; Loeuille, N; Morlon, H	An individual-based model for the eco-evolutionary emergence of bipartite interaction networks	ECOLOGY LETTERS	Letter	Antagonism; coevolution; ecological networks; mutualism; nestedness	ANIMAL MUTUALISTIC NETWORKS; PLANT-POLLINATOR NETWORKS; ECOLOGICAL NETWORKS; SPECIES-DIVERSITY; BETA-DIVERSITY; ARCHITECTURE; DIVERSIFICATION; COEVOLUTION; NESTEDNESS; CODIVERSIFICATION	How ecological interaction networks emerge on evolutionary time scales remains unclear. Here we build an individual-based eco-evolutionary model for the emergence of mutualistic, antagonistic and neutral bipartite interaction networks. Exploring networks evolved under these scenarios, we find three main results. First, antagonistic interactions tend to foster species and trait diversity, while mu…	4	4	2020	23	11	1623	1634		10.1111/ele.13592
					Review	NO	Malishev, M; Kramer-Schadt, S	Movement, models, and metabolism: Individual-based energy budget models as next-generation extensions for predicting animal movement outcomes across scales	ECOLOGICAL MODELLING	Article	Energy budget; Energy reserves; Environmental change; External cues; Individual traits; Mechanistic movement models; Energetic costs; Physiology; Resource use; Trade-offs; Patch foraging	ECO-EVOLUTIONARY DYNAMICS; SPATIALLY-EXPLICIT MODEL; AGENT-BASED MODELS; PINK-FOOTED GEESE; FRAGMENTED LANDSCAPES; SEARCH STRATEGIES; DECISION-MAKING; HOME RANGES; FORAGING STRATEGIES; MECHANISTIC MODELS	Animal movement, spanning all time and space scales in nature, is constrained by the individual's available energy to spend, creating a strong link between physiology and observed movement and distribution patterns. To progress, movement ecology needs an explicit focus on common mechanisms, such as energetics, linking behaviour to fitness consequences across scales, but simplified by process-base…	4	4	2021	441				109413	10.1016/j.ecolmodel.2020.109413
					review	NO	Malishev, M; Kramer-Schadt, S	Movement, models, and metabolism: Individual-based energy budget models as next-generation extensions for predicting animal movement outcomes across scales	ECOLOGICAL MODELLING	Article	Energy budget; Energy reserves; Environmental change; External cues; Individual traits; Mechanistic movement models; Energetic costs; Physiology; Resource use; Trade-offs; Patch foraging	ECO-EVOLUTIONARY DYNAMICS; SPATIALLY-EXPLICIT MODEL; AGENT-BASED MODELS; PINK-FOOTED GEESE; FRAGMENTED LANDSCAPES; SEARCH STRATEGIES; DECISION-MAKING; HOME RANGES; FORAGING STRATEGIES; MECHANISTIC MODELS	Animal movement, spanning all time and space scales in nature, is constrained by the individual's available energy to spend, creating a strong link between physiology and observed movement and distribution patterns. To progress, movement ecology needs an explicit focus on common mechanisms, such as energetics, linking behaviour to fitness consequences across scales, but simplified by process-base…	4	4	2021	441				109413	10.1016/j.ecolmodel.2020.109413
Yes	Yes	Yes	Yes	Yes	DG-ABM	YES	Marty, L; Dieckmann, U; Ernande, B	Fisheries-induced neutral and adaptive evolution in exploited fish populations and consequences for their adaptive potential	EVOLUTIONARY APPLICATIONS	Article	eco-genetic model; effective population size; fisheries-induced evolution; genetic drift; genetic erosion; genetic markers; life-history traits; natural selection and contemporary evolution	ECO-GENETIC MODEL; COD GADUS-MORHUA; LIFE-HISTORY; NORTH-SEA; REACTION NORMS; SIZE; GROWTH; MATURATION; SELECTION; WILD	Fishing may induce neutral and adaptive evolution affecting life-history traits, and molecular evidence has shown that neutral genetic diversity has declined in some exploited populations. Here, we theoretically study the interplay between neutral and adaptive evolution caused by fishing. An individual-based eco-genetic model is devised that includes neutral and functional loci in a realistic eco…	34	35	2015	8	1	47	63		10.1111/eva.12220
Yes	Yes	No	No	Yes	Model without interaction	NO	Mateu, JC; Sireci, M; Munoz, MA	Phenotypic-dependent variability and the emergence of tolerance in bacterial populations	PLOS COMPUTATIONAL BIOLOGY	Article		MULTIPLICATIVE PROCESSES; ANTIBIOTIC TOLERANCE; EVOLUTIONARY; DYNAMICS; DIVERSIFICATION; ADAPTATION; DIVERSITY; SELECTION; DORMANCY; GROWTH	Ecological and evolutionary dynamics have been historically regarded as unfolding at broadly separated timescales. However, these two types of processes are nowadays well-documented to intersperse much more tightly than traditionally assumed, especially in communities of microorganisms. Advancing the development of mathematical and computational approaches to shed novel light onto eco-evolutionar…	0	0	2021	17	9			e1009417	10.1371/journal.pcbi.1009417
Yes	Yes	Yes	Yes	Yes	DG-ABM	YES	Mazzucco, R; Van Nguyen, T; Kim, DH; Chon, TS; Dieckmann, U	Adaptation of aquatic insects to the current flow in streams	ECOLOGICAL MODELLING	Article	Ecological speciation; Individual-based model; Velocity preference; Lotic habitat; Drift paradox; Compensatory flight	FRESH-WATER SHRIMPS; SMALL STONY STREAM; DRIFT PARADOX; ENVIRONMENTAL GRADIENTS; POPULATION-DYNAMICS; LOTIC ECOSYSTEMS; GAMMARUS-PULEX; LAKE DISTRICT; DISPERSAL; PATTERNS	Water velocity is one of the most important abiotic factors influencing the survival of aquatic insects in rivers and streams. The unidirectional water flow shaping their habitat and characteristically dividing it into alternating zones of high and low water velocity (riffles and pools) also imposes on them the special necessity to adapt to continual downstream drift. Here, we analyze an individu…	9	10	2015	309		143	152		10.1016/j.ecolmodel.2015.04.019
yes	yes ?	yes	no	no	Book chapter	NO	Melian, CJ; Baldo, F; Matthews, B; Vilas, C; Gonzalez-Ortegon, E; Drake, P; Williams, RJ	Individual Trait Variation and Diversity in Food Webs	ADVANCES IN ECOLOGICAL RESEARCH, VOL 50: ECO-EVOLUTIONARY DYNAMICS	Review; Book Chapter		INTRASPECIFIC VARIABILITY; SPECIES INTERACTIONS; NETWORK STRUCTURE; RESOURCE USE; BODY-SIZE; STABILITY; BIODIVERSITY; COMPETITION; EVOLUTION; DYNAMICS	In recent years, there has been a renewed interest in the ecological consequences of individual trait variation within populations. Given that individual variability arises from evolutionary dynamics, to fully understand eco-evolutionary feedback loops, we need to pay special attention to how standing trait variability affects ecological dynamics. There is mounting empirical evidence that intra-s…	11	11	2014	50		207	241		10.1016/B978-0-12-801374-8.00006-2
yes	yes	yes	No	No	Model without EEF	NO	Melian, CJ; Vilas, C; Baldo, F; Gonzalez-Ortegon, E; Drake, P; Williams, RJ	Eco-evolutionary Dynamics of Individual-Based Food Webs	ADVANCES IN ECOLOGICAL RESEARCH, VOL 45: THE ROLE OF BODY SIZE IN MULTISPECIES SYSTEMS	Review; Book Chapter		NEUTRAL THEORY; BODY-SIZE; RAPID EVOLUTION; LIFE-HISTORY; FRESH-WATER; BIODIVERSITY; SPECIATION; MODEL; COMMUNITY; DETERMINANTS	The past decade has seen the rise of high resolution datasets. One of the main surprises of analysing such data has been the discovery of a large genetic, phenotypic and behavioural variation and heterogeneous metabolic rates among individuals within natural populations. A parallel discovery from theory and experiments has shown a strong temporal convergence between evolutionary and ecological dy…	33	34	2011	45		225	268		10.1016/B978-0-12-386475-8.00006-X
yes	yes	yes	No	No	Model without EEF	NO	Mims, MC; Day, CC; Burkhart, JJ; Fuller, MR; Hinkle, J; Bearlin, A; Dunham, JB; DeHaan, PW; Holden, ZA; Landguth, EE	Simulating demography, genetics, and spatially explicit processes to inform reintroduction of a threatened char	ECOSPHERE	Article	bull trout; conservation genetics; demogenetic; freshwater fish; individual-based models; landscape genetics; metapopulation; Pend Oreille River; population genetics; riverscape; Salvelinus confluentus; spatially explicit individual-based model	TROUT SALVELINUS-CONFLUENTUS; EFFECTIVE POPULATION-SIZE; FRESH-WATER BIODIVERSITY; BULL TROUT; LIFE-HISTORY; BROOK TROUT; HABITAT FRAGMENTATION; NORTHWEST-TERRITORIES; NATIVE FISHES; DOLLY-VARDEN	The success of species reintroductions can depend on a combination of environmental, demographic, and genetic factors. Although the importance of these factors in the success of reintroductions is well-accepted, they are typically evaluated independently, which can miss important interactions. For species that persist in metapopulations, movement through and interaction with the landscape is pred…	16	16	2019	10	2			e02589	10.1002/ecs2.2589
Yes	Yes	Yes	Yes	Yes	DG-ABM	YES	Mollet, FM; Dieckmann, U; Rijnsdorp, AD	Reconstructing the effects of fishing on life-history evolution in North Sea plaice Pleuronectes platessa	MARINE ECOLOGY PROGRESS SERIES	Article	Fisheries-induced evolution; Eco-genetic model; Individual-based model; Density-dependent growth; Energy allocation; Energy acquisition; Reproductive investment; Maturation reaction norm	FISHERIES-INDUCED EVOLUTION; MATURATION REACTION NORMS; SOLEA-SOLEA L.; POPULATION-PRODUCTIVITY; PHENOTYPIC PLASTICITY; SELECTIVE MORTALITY; CLIMATE-CHANGE; GENERAL-MODEL; SIZE; GROWTH	Growing evidence suggests that fishing may induce rapid contemporary evolution in certain life-history traits. This study analyzes fisheries-induced changes in life-history traits describing growth, maturation, and reproduction, using an individual-based eco-genetic model that captures both the population dynamics and changes in genetic trait values. The model was successfully calibrated to match…	6	6	2016	542		195	208		10.3354/meps11441
Yes	Yes	Yes	Yes	Yes	DG-ABM	YES	Mollet, FM; Poos, JJ; Dieckmann, U; Rijnsdorp, AD	Evolutionary impact assessment of the North Sea plaice fishery	CANADIAN JOURNAL OF FISHERIES AND AQUATIC SCIENCES	Article		PLEURONECTES-PLATESSA L; GENERAL-MODEL; GROWTH; TEMPERATURE; SIZE; REPRODUCTION; MORTALITY; MECHANISM; COD	There is growing evidence that fishing causes evolution in life-history traits that affect the productivity of fish stocks. Here we explore the impact of fisheries-induced evolution (FIE) on the productivity of North Sea plaice (Pleuronectes platessa) using an ecogenetic, individual-based model by comparing management scenarios with and without an evolutionary response. Under status-quo managemen…	16	16	2016	73	7	1126	1137		10.1139/cjfas-2014-0568
yes	Yes	yes	Yes	Not clear	Model without EEF	NO	Mortier, F; Jacob, S; Vandegehuchte, ML; Bonte, D	Habitat choice stabilizes metapopulation dynamics by enabling ecological specialization	OIKOS	Article	dispersal; eco-evolutionary dynamics; local adaptation; spatial ecology	GENE FLOW; LOCAL ADAPTATION; POPULATION EXTINCTION; DISPERSAL STRATEGIES; EVOLUTION; INFORMATION; SELECTION; MECHANISMS; PREFERENCE; FRAMEWORK	Dispersal is a key trait responsible for the spread of individuals and genes among local populations, thereby generating eco-evolutionary interactions. Especially in heterogeneous metapopulations, a tight coupling between dispersal, population dynamics and the evolution of local adaptation is expected. In this respect, dispersal should counteract ecological specialization by redistributing locall…	11	11	2019	128	4	529	539		10.1111/oik.05885
yes	yes	yes	yes	yes	Book chapter	NO	Moya-Larano, J; Bilbao-Castro, JR; Barrionuevo, G; Ruiz-Lupion, D; Casado, LG; Montserrat, M; Melian, CJ; Magalhaes, S	Eco-Evolutionary Spatial Dynamics: Rapid Evolution and Isolation Explain Food Web Persistence	ADVANCES IN ECOLOGICAL RESEARCH, VOL 50: ECO-EVOLUTIONARY DYNAMICS	Review; Book Chapter		CONSUMER-RESOURCE DYNAMICS; PREDATOR-PREY INTERACTIONS; BODY-SIZE; CLIMATE-CHANGE; TERRESTRIAL INVERTEBRATES; BUTTERFLY METAPOPULATION; INTRAGUILD PREDATION; INTERACTION STRENGTH; ECOLOGICAL DYNAMICS; COMMUNITY DYNAMICS	One of the current challenges in evolutionary ecology is understanding the long-term persistence of contemporary-evolving predator prey interactions across space and time. To address this, we developed an extension of a multi-locus, multi-trait eco-evolutionary individual-based model that incorporates several interacting species in explicit landscapes. We simulated eco-evolutionary dynamics of mu…	20	20	2014	50		75	143		10.1016/B978-0-12-801374-8.00003-7
yes	yes	yes	yes	yes	Book chapter	NO	Moya-Larano, J; Verdeny-Vilalta, O; Rowntree, J; Melguizo-Ruiz, N; Montserrat, M; Laiolo, P	Climate Change and Eco-Evolutionary Dynamics in Food Webs	ADVANCES IN ECOLOGICAL RESEARCH, VOL 47: GLOBAL CHANGE IN MULTISPECIES SYSTEMS, PT 2	Review; Book Chapter		PREDATOR-PREY INTERACTIONS; BODY-SIZE; GENETIC-VARIATION; TEMPERATURE-DEPENDENCE; RAPID EVOLUTION; CORRELATIONAL SELECTION; PHENOTYPIC INTEGRATION; SPECIES INTERACTIONS; ECOLOGICAL NETWORKS; BIOTIC INTERACTIONS	Past evolution determines the genetically determined available phenotypes in populations which affect ecological dynamics in communities, shaping in turn the selective pressures that further model phenotypes. Because an increase in temperature increases metabolic rates and encounter rates, climate change may have profound eco-evolutionary effects, possibly affecting the future persistence and fun…	28	28	2012	47		1	80		10.1016/B978-0-12-398315-2.00001-6
Yes	Yes	No	No	No	Model without interaction	NO	Nabutanyi, P; Wittmann, MJ	Models for Eco-Evolutionary Extinction Vortices under Balancing Selection	AMERICAN NATURALIST	Article	extinction vortex; genetic diversity; fluctuating selection; reversal of dominance; heterozygote advantage; early-warning signals	EARLY WARNING SIGNALS; POPULATION VIABILITY; JUVENILE MORTALITY; GENETIC DIVERSITY; LOCI; POLYMORPHISM; PLEIOTROPY; DOMINANCE; VORTEX	The smaller a population is, the faster it loses genetic diversity as a result of genetic drift. Loss of genetic diversity can reduce population growth rate, making populations even smaller and more vulnerable to loss of genetic diversity. Ultimately, the population can be driven to extinction by this eco-evolutionary extinction vortex. While there are already quantitative models for extinction v…	4	4	2021	197	3	336	350		10.1086/712805
Yes	Yes	Yes	No	No	Model without EEF	NO	Nathan, LR; Kanno, Y; Vokoun, JC	Population demographics influence genetic responses to fragmentation: A demogenetic assessment of the 'one migrant per generation' rule of thumb	BIOLOGICAL CONSERVATION	Article	Demogenetics; Fragmentation; Barriers; Stream networks; Dispersal; Gene flow	TROUT SALVELINUS-FONTINALIS; INDIVIDUAL-BASED MODEL; BROOK TROUT; STREAM FISH; SUBDIVIDED POPULATIONS; HABITAT FRAGMENTATION; LANDSCAPE GENETICS; LIFE-HISTORY; BROWN TROUT; CONSERVATION GENETICS	Fragmented landscapes reduce gene flow and impair long term population viability. Stream networks are particularly susceptible to fragmentation because dispersal is constrained to linear upstream and downstream movements. Despite these potential effects, infrequent migrations can maintain genetic diversity and as few as one migrant per generation (OMPG) is commonly suggested as sufficient gene fl…	15	15	2017	210		261	272		10.1016/j.biocon.2017.02.043
Yes	Yes	Yes	Yes	Yes	DG-ABM	YES	Nathan, LR; Mamoozadeh, N; Tumas, HR; Gunselman, S; Klass, K; Metcalfe, A; Edge, C; Waitsh, LP; Spruell, P; Lowery, E; Connor, E; Bearlin, AR; Fortin, MJ; Landguth, E	A spatially-explicit, individual-based demogenetic simulation framework for evaluating hybridization dynamics	ECOLOGICAL MODELLING	Article	Hybridization; IBM simulation; Landscape; Riverscape; Eco-evolutionary	VARDEN SALVELINUS-MALMA; BULL TROUT; DOLLY-VARDEN; CLIMATE-CHANGE; CUTTHROAT TROUT; HYBRID ZONE; ADAPTIVE INTROGRESSION; INVASIVE HYBRIDIZATION; NATURAL HYBRIDIZATION; GENETIC CONSERVATION	Spatially-explicit individual-based simulation models provide a valuable tool for exploring complex ecological and evolutionary processes that are not easily empirically measured. Here, we present modifications of a spatially-explicit individual-based simulation model (CDMetaPOP) to accommodate a two-species system and simulations involving interspecific hybridization. We first describe how a hyb…	5	5	2019	401		40	51		10.1016/j.ecolmodel.2019.03.002
Yes	Yes	Yes	No	No	Model without EEF	NO	Nathan, LR; Welsh, AB; Vokoun, JC	Watershed-level brook trout genetic structuring: Evaluation and application of riverscape genetics models	FRESHWATER BIOLOGY	Article	barriers; connectivity; fragmentation; landscape genetics; Salvelinus fontinalis; stream	ISOLATION-BY-DISTANCE; POPULATION-STRUCTURE; LANDSCAPE GENETICS; BULL TROUT; ATLANTIC SALMON; LAND-USE; STREAM; DIVERSITY; FRAGMENTATION; CONSERVATION	Stream connectivity promotes resilience and population viability of aquatic organisms. Landscape genetic approaches, traditionally applied to terrestrial systems, may reveal important watershed-level dynamics that influence connectivity. Additional validation would improve understanding of how the models perform when gene flow is constrained to dendritic networks. The objectives of this study wer…	6	6	2019	64	3	405	420		10.1111/fwb.13230
yes	yes	yes	yes	yes	DG-ABM	YES	Netz, C; Hildenbrandt, H; Weissing, FJ	Complex eco-evolutionary dynamics induced by the coevolution of predator-prey movement strategies	EVOLUTIONARY ECOLOGY	Article	Individual variation; Mechanistic model; Movement ecology; Polymorphism; Predator-prey interaction; Spatial pattern formation	HABITAT CHOICE; POPULATION-DYNAMICS; SYSTEMS; MODELS; SELECTION; BEHAVIOR	The coevolution of predators and prey has been the subject of much empirical and theoretical research that produced intriguing insights into the interplay of ecology and evolution. To allow for mathematical analysis, models of predator-prey coevolution are often coarse-grained, focussing on population-level processes and largely neglecting individual-level behaviour. As selection is acting on ind…	1	1	2022	36	1	1	17		10.1007/s10682-021-10140-x
Yes	Yes	Yes	Yes	Yes	DG-ABM	YES	Nonaka, E; Kaitala, V	The effects of functional response and host abundance fluctuations on genetic rescue in parasitoids with single-locus sex determination	ECOLOGY AND EVOLUTION	Article	dispersal; eco-evolutionary dynamics; genetic drift; individual-based model; population bottleneck; spatially structured population	DIPLOID MALE PRODUCTION; LIFETIME REPRODUCTIVE SUCCESS; HABITAT FRAGMENTATION; POPULATION-GENETICS; DETERMINING ALLELES; ISLAND ISOLATION; MATING SYSTEM; HYMENOPTERA; DISPERSAL; WASP	Many parasitoids have single-locus complementary sex determination (sl-CSD), which produces sterile or inviable males when homozygous at the sex determining locus. A previous study theoretically showed that small populations have elevated risks of extinction due to the positive feedback between inbreeding and small population size, referred to as the diploid male vortex. A few modeling studies ha…	0	0	2020	10	23	13030	13043		10.1002/ece3.6889
Yes	Yes	Yes	Yes	Yes	DG-ABM	YES	Nonaka, E; Svanback, R; Thibert-Plante, X; Englund, G; Brannstrom, A	Mechanisms by Which Phenotypic Plasticity Affects Adaptive Divergence and Ecological Speciation	AMERICAN NATURALIST	Article	assortative mating; eco-evolutionary dynamics; ecological; speciation; habitat choice; individual-based model; phenotypic plasticity	GENE FLOW; MORPHOLOGICAL PLASTICITY; FEEDING EFFICIENCY; HABITAT CHOICE; BODY-SIZE; EVOLUTION; SPECIALIZATION; POPULATION; ENVIRONMENT; ADAPTATION	Phenotypic plasticity is the ability of one genotype to produce different phenotypes depending on environmental conditions. Several conceptual models emphasize the role of plasticity in promoting reproductive isolation and, ultimately, speciation in populations that forage on two or more resources. These models predict that plasticity plays a critical role in the early stages of speciation, prior…	35	35	2015	186	5	E126	E143		10.1086/683231
Yes	Yes	Yes	NO	NO	Model without EEF	NO	Oddou-Muratorio, S; Davi, H	Simulating local adaptation to climate of forest trees with a Physio-Demo-Genetics model	EVOLUTIONARY APPLICATIONS	Article	budburst phenology; ecophysiology; European beech; Fagus sylvatica; individual-based model; quantitative genetics; quantitative trait loci	QUANTITATIVE TRAIT LOCI; FAGUS-SYLVATICA L.; PHENOTYPIC PLASTICITY; CARBON ALLOCATION; WATER CYCLES; ABIES-ALBA; GROWTH; PHENOLOGY; RESPONSES; SEED	One challenge of evolutionary ecology is to predict the rate and mechanisms of population adaptation to environmental variations. The variations in most life history traits are shaped both by individual genotypic and by environmental variation. Forest trees exhibit high levels of genetic diversity, large population sizes, and gene flow, and they also show a high level of plasticity for life histo…	28	29	2014	7	4	453	467		10.1111/eva.12143
					software paper	NO	Okamoto, KW; Amarasekare, P	A framework for high-throughput eco-evolutionary simulations integrating multilocus forward-time population genetics and community ecology	METHODS IN ECOLOGY AND EVOLUTION	Article	community ecology; cuda; eco-evolutionary dynamics; forward-time population genetics models; individual-based models; parallel computing	DYNAMICS; GENOMICS; MODELS; SIZE; ARCHITECTURE; TRAITS	The evolutionary dynamics of quantitative traits in a species depends on demographic structure (e.g. age- and size-dependent vital rates, migration across subpopulations, mate preferences, and the presence or absence of overlapping generations), which in turn can depend on interspecific interactions with other evolving species. Furthermore, biologists increasingly appreciate that evolutionary cha…	4	4	2018	9	3	525	534		10.1111/2041-210X.12889
Yes	NO	Yes	No	No	ABM without evolution	NO	Ovenden, TS; Palmer, SCF; Travis, JMJ; Healey, JR	Improving reintroduction success in large carnivores through individual-based modelling: How to reintroduce Eurasian lynx (Lynx lynx) to Scotland	BIOLOGICAL CONSERVATION	Article	Individual based model; Reintroduction; Dispersal; Large carnivores; Eurasian lynx	BIALOWIEZA PRIMEVAL FOREST; PATCH CONNECTIVITY; POTENTIAL HABITAT; NATAL DISPERSAL; FRAGMENTED LANDSCAPES; POPULATION-SIZE; DYNAMICS; MORTALITY; SELECTION; RATES	Globally, large carnivores have been heavily affected by habitat loss, fragmentation and persecution, sometimes resulting in local extinctions. With increasing recognition of top-down trophic cascades and complex predator-prey dynamics, reintroductions are of growing interest for restoration of ecosystem functioning. Many reintroductions have however failed, in part due to poor planning and inabi…	15	15	2019	234		140	153		10.1016/j.biocon.2019.03.035
					Review	NO	Paniw, M	Perspectives from animal demography on incorporating evolutionary mechanism into plant population dynamics	ECOSISTEMAS	Article	eco-evolutionary dynamics; integral projection modelling; heritability; phenotypic traits	INTEGRAL PROJECTION MODELS; CLIMATE-CHANGE; ENVIRONMENTAL-CHANGE; FLOWERING DECISIONS; TRAIT EVOLUTION; LIFE-HISTORIES; BODY-MASS; SELECTION; GROWTH; ELASTICITIES	With a growing number of long-term, individual-based data on natural populations, it has become increasingly evident that environmental change affects populations through complex, simultaneously occurring demographic and evolutionary processes. Analyses of population-level responses to environmental change must therefore integrate demography and evolution into one coherent framework. Integral pro…	1	1	2019	28	1	60	68		10.7818/ECOS.1640
yes	yes	Yes	yes	yes	DG-ABM	YES	Pattni, K; Overton, CE; Sharkey, KJ	Evolutionary graph theory derived from eco-evolutionary dynamics	JOURNAL OF THEORETICAL BIOLOGY	Article	Networks; Markov process; Individual-based model; Ecological dynamics; Evolutionary dynamics	FIXATION PROBABILITY; ADAPTIVE EVOLUTION; POPULATION; SPREAD; NETWORK; MODELS; COOPERATION	A biologically motivated individual-based framework for evolution in network-structured populations is developed that can accommodate eco-evolutionary dynamics. This framework is used to construct a network birth and death model. The evolutionary graph theory model, which considers evolutionary dynamics only, is derived as a special case, highlighting additional assumptions that diverge from real…	1	1	2021	519				110648	10.1016/j.jtbi.2021.110648
yes	yes	yes	yes	yes	DG-ABM	YES	Peniston, JH; Barfield, M; Holt, RD	Pulsed Immigration Events Can Facilitate Adaptation to Harsh Sink Environments	AMERICAN NATURALIST	Article	niche evolution; variable migration; range expansion; genetic architecture; eco-evolutionary dynamics; propagule pressure	LOCAL ADAPTATION; PROPAGULE PRESSURE; NATURAL-SELECTION; NICHE EVOLUTION; GENE FLOW; DENSITY-DEPENDENCE; CAKILE-EDENTULA; DISPERSAL; POPULATION; DYNAMICS	In nature, rates of dispersal vary greatly over time, yet most theoretical explorations of ecological and evolutionary dynamics to date have assumed constant movement rates. Here we examine how a particular pattern of temporal variation-periodic pulses of immigration-influences adaptation to a harsh environment, in which a species experiences conditions outside its niche requirements. Using both …	7	7	2019	194	3	316	333		10.1086/704608
					Review	NO	Pierson, JC; Beissinger, SR; Bragg, JG; Coates, DJ; Oostermeijer, JGB; Sunnucks, P; Schumaker, NH; Trotter, MV; Young, AG	Incorporating evolutionary processes into population viability models	CONSERVATION BIOLOGY	Article	adaptation; eco-evolutionary dynamics; extinction risk; genomics; inbreeding; individual-based model; outbreeding; population viability analysis; PVA; adaptacion; analisis de viabilidad poblacional; AVP; dinamicas eco-evolutivas; endogamia; exogamia; genomica; modelo con base en individuos; riesgo de extincion	INDIVIDUAL-BASED MODEL; INBREEDING DEPRESSION; VIABLE POPULATIONS; GENETIC-VARIATION; EXTINCTION RISK; CLIMATE-CHANGE; SIZE; GENOMICS; CONSERVATION; PERSISTENCE	We examined how ecological and evolutionary (eco-evo) processes in population dynamics could be better integrated into population viability analysis (PVA). Complementary advances in computation and population genomics can be combined into an eco-evo PVA to offer powerful new approaches to understand the influence of evolutionary processes on population persistence. We developed the mechanistic ba…	39	40	2015	29	3	755	764		10.1111/cobi.12431
Yes	Yes	Yes	Yes	Yes	DG-ABM	YES	Piou, C; Prevost, E	A demo-genetic individual-based model for Atlantic salmon populations: Model structure, parameterization and sensitivity	ECOLOGICAL MODELLING	Article	Individual-based model; Pattern-oriented modelling; Diadromous fish; Life-history strategies; Salmo salar	ALTERNATIVE REPRODUCTIVE TACTICS; DENSITY-DEPENDENT GROWTH; LIFE-HISTORY VARIATION; MATURE MALE PARR; CLIMATE-CHANGE; SALAR L; REACTION NORMS; OCEAN CLIMATE; SOCIAL-STATUS; BODY-SIZE	Predicting the persistence and adaptability of natural populations to climate change is a challenging task. Mechanistic models that integrate biological and evolutionary processes are helpful toward this aim. Atlantic salmon, Salmo salar (L.), is a good candidate to assess the effect of environmental change on a species with a complex life history through an integrative modelling approach due to …	39	39	2012	231		37	52		10.1016/j.ecolmodel.2012.01.025
Yes	Yes	Yes	Yes	Yes	DG-ABM	YES	Piou, C; Prevost, E	Contrasting effects of climate change in continental vs. oceanic environments on population persistence and microevolution of Atlantic salmon	GLOBAL CHANGE BIOLOGY	Article	diadromous fish; ecogenetic modelling; evolutionary demography; extinction risk; life-history strategies; phenotypic plasticity; population dynamics; river flow management; Salmo salar	LIFE-HISTORY VARIATION; ALTERNATIVE REPRODUCTIVE TACTICS; DENSITY-DEPENDENT GROWTH; PHENOTYPIC PLASTICITY; CHINOOK SALMON; SALAR L.; WATER TEMPERATURE; GENETIC-VARIATION; REACTION NORMS; SMOLT SIZE	Facing climate change (CC), species are prone to multiple modifications in their environment that can lead to extinction, migration or adaptation. Identifying the role and interplay of different potential stressors becomes a key question. Anadromous fishes will be exposed to both river and oceanic habitat changes. For Atlantic salmon, the river water temperature, river flow and oceanic growth con…	35	35	2013	19	3	711	723		10.1111/gcb.12085
yes	yes	yes	yes	yes	DG-ABM	YES	Piou, C; Taylor, MH; Papaix, J; Prevost, E	Modelling the interactive effects of selective fishing and environmental change on Atlantic salmon demogenetics	JOURNAL OF APPLIED ECOLOGY	Article	anadromous fish; climate change; fisheries-induced evolution; fishing regulations; individual-based model; life-history strategies; Salmo salar	FISHERIES-INDUCED EVOLUTION; LIFE-HISTORY VARIATION; INDIVIDUAL-BASED MODEL; CLIMATE-CHANGE; SALAR L.; POPULATION-DYNAMICS; REACTION NORMS; MATURATION; SIZE; AGE	Changes in life-history traits have been observed in many fish species over past decades. This led to the fisheries-induced evolution' hypothesis proposing that fisheries may be causing genetic changes to populations through selective harvesting. Another hypothesis, which is not mutually exclusive, is that observed changes are due to phenotypic plasticity in response to environmental changes. Usi…	7	7	2015	52	6	1629	1637		10.1111/1365-2664.12512
Yes	Yes	Yes	Yes	Yes	DG-ABM	YES	Ponchon, A; Scarpa, A; Bocedi, G; Palmer, SCF; Travis, JMJ	Prospecting and informed dispersal: Understanding and predicting their joint eco-evolutionary dynamics	ECOLOGY AND EVOLUTION	Article	breeding failure; breeding habitat selection; conspecific breeding success; environmental changes; population dynamics; social information	BREEDING HABITAT SELECTION; CONSPECIFIC REPRODUCTIVE SUCCESS; PUBLIC INFORMATION; SOCIAL INFORMATION; SITE SELECTION; STRATEGIES; BEHAVIOR; CONSEQUENCES; MOVEMENTS; PERSONALITY	The ability of individuals to leave a current breeding area and select a future one is important, because such decisions can have multiple consequences for individual fitness, but also for metapopulation dynamics, structure, and long-term persistence through non-random dispersal patterns. In the wild, many colonial and territorial animal species display informed dispersal strategies, where indivi…	1	1	2021	11	21	15289	15302		10.1002/ece3.8215
yes	yes	Yes	yes	yes	DG-ABM	YES	Pontarp, M; Ripa, J; Lundberg, P	On the origin of phylogenetic structure in competitive metacommunities	EVOLUTIONARY ECOLOGY RESEARCH	Article	assembly; community; competition; ecology; evolution; phylogenetic structure	NICHE CONSERVATISM; COMMUNITY ECOLOGY; SPECIES-DIVERSITY; EVOLUTION; FOREST; SPECIATION; EXCLUSION; RADIATION; ENDEMISM; ISLANDS	Question: Under what circumstances are local communities and metacommunities phylogenetically clustered, overdispersed or random assemblages in terms of phylogenetic relatedness? Methods: An individual-based eco-evolutionary model was used to explain the link between system properties, ecological and evolutionary processes, and phylogenetic patterns in a spatially explicit competitive metacommuni…	16	16	2012	14	3	269	284
yes	yes	yes	yes	yes	DG-ABM	YES	Pontarp, M; Ripa, J; Lundberg, P	The Biogeography of Adaptive Radiations and the Geographic Overlap of Sister Species	AMERICAN NATURALIST	Article	ecological interactions; evolutionary dynamics; speciation; adaptive radiation; metacommunity; individual-based modeling	SYMPATRIC SPECIATION; GENE FLOW; PHYLOGENETIC STRUCTURE; ECOLOGICAL SPECIATION; PATTERNS; DIVERSITY; EVOLUTION; DISPERSAL; MODELS; DIVERGENCE	The biogeography of speciation and what can be learned about the past mode of speciation from current biogeography of sister species are recurrent problems in evolution. We used a trait- and individual-based, eco-evolutionary model to simulate adaptive radiations and recorded the geographical overlap of species during and after evolutionary branching (speciation). We compared the spatial overlap …	17	17	2015	186	5	565	581		10.1086/683260
yes	yes	Yes	yes	yes	DG-ABM	YES	Pontarp, M; Wiens, JJ	The origin of species richness patterns along environmental gradients: uniting explanations based on time, diversification rate and carrying capacity	JOURNAL OF BIOGEOGRAPHY	Article	carrying capacity; competition; dispersal; diversification; niche; simulation; speciation; species richness; time-for-speciation	LATITUDINAL DIVERSITY GRADIENT; HIGH TROPICAL DIVERSITY; NICHE CONSERVATISM; COMPETITIVE-EXCLUSION; BIODIVERSITY PATTERNS; TEMPERATURE-GRADIENTS; SYMPATRIC SPECIATION; ECOLOGICAL LIMITS; EVOLUTIONARY; BIOGEOGRAPHY	Aims Patterns of species richness, such as the remarkable biodiversity of tropical regions, have been documented and studied for centuries. However, their underlying evolutionary and ecological causes are still incompletely understood. A commonly stated paradigm in the literature is that high richness in some habitats is directly caused by one of three competing explanations: (1) greater time-for…	46	46	2017	44	4	722	735		10.1111/jbi.12896
Yes	Yes	No	No	No	Model without interaction	NO	Postuma, M; Schmid, M; Guillaume, F; Ozgul, A; Paniw, M	The effect of temporal environmental autocorrelation on eco-evolutionary dynamics across life histories	ECOSPHERE	Article	eco-evolutionary dynamics; individual-based modeling; life history; phenotypic plasticity; population dynamics; temporal autocorrelation	FAST-SLOW CONTINUUM; PHENOTYPIC PLASTICITY; CLIMATE-CHANGE; POPULATION-GROWTH; OVERLAPPING GENERATIONS; GENETIC-VARIATION; ADULT LIFE; WILD BIRD; PLANT; ADAPTATION	One of the largest causes of fluctuations in the size and structure of populations is changes in the environment. In nature, these changes are often temporally autocorrelated and the strength and direction of the autocorrelation can affect population dynamics. These effects are mediated by complex, simultaneously occurring ecological and evolutionary processes, such as phenotypic plasticity and s…	2	2	2020	11	2				10.1002/ecs2.3029
No					IPM	NO	Rees, M; Ellner, SP	Evolving integral projection models: evolutionary demography meets eco-evolutionary dynamics	METHODS IN ECOLOGY AND EVOLUTION	Article	evolutionary biology; microevolution; modelling; population ecology; population genetics; quantitative genetics	FUNCTION-VALUED TRAITS; LIFE-HISTORY; POPULATION-DYNAMICS; GENETIC-VARIATION; FLUCTUATING ENVIRONMENT; STRUCTURED POPULATIONS; OENOTHERA-GLAZIOVIANA; QUANTITATIVE GENETICS; VARIABLE ENVIRONMENT; FLOWERING DECISIONS	Patterns of survival and reproduction determine fitness, and there is a rich body of theory linking demography with evolution. For example, selection analysis can be used to predict changes in trait values, and by approximating selection, equations describing trait dynamics derived and evolutionary endpoints predicted. Here, we provide an overview of how these methods can be used to understand ev…	24	24	2016	7	2	157	170		10.1111/2041-210X.12487
					Review	NO	Reid, JM; Travis, JMJ; Daunt, F; Burthe, SJ; Wanless, S; Dytham, C	Population and evolutionary dynamics in spatially structured seasonally varying environments	BIOLOGICAL REVIEWS	Article	demographic structure; density-dependence; eco-evolutionary dynamics; life-history variation; meta-population; movement ecology; partial migration; plasticity; population viability; seasonal migrant; vital rate	PARTIALLY MIGRATORY POPULATION; CLIMATE-CHANGE; LIFE-HISTORY; ANNUAL-CYCLE; DENSITY-DEPENDENCE; AVIAN MIGRATION; TEMPORARY EMIGRATION; MOVEMENT BEHAVIOR; PLANT-POPULATIONS; BREEDING GROUNDS	Increasingly imperative objectives in ecology are to understand and forecast population dynamic and evolutionary responses to seasonal environmental variation and change. Such population and evolutionary dynamics result from immediate and lagged responses of all key life-history traits, and resulting demographic rates that affect population growth rate, to seasonal environmental conditions and po…	25	25	2018	93	3	1578	1603		10.1111/brv.12409
Yes	Yes	Yes	Yes	Yes	DG-ABM	YES	Ripa, J	Ecology and macroevolution - evolutionary niche monopolisation as a mechanisms of niche conservatism	OIKOS	Article	adaptive radiation; coevolution; adaptive zone	PHYLOGENETIC STRUCTURE; ADAPTIVE RADIATION; GENE FLOW; ADAPTATION; MONOPOLIZATION; SPECIATION; ORGANIZATION; DIVERSITY; DYNAMICS; PATTERNS	Explaining macroevolution from microevolution is a key issue in contemporary evolutionary theory. A recurrent macroevolutionary pattern is that some niche-related traits consistently evolve slower than others, so called niche conservatism. Despite a growing amount of data, the underlying evolutionary processes are not fully understood. I here analyse adaptive radiations in an individual-based eco…	2	2	2019	128	3	380	391		10.1111/oik.05672
yes	yes	Yes	yes	yes	DG-ABM	YES	Ripa, J; Johansson, J	Replacement and displacement driven by innovations, competition, and extinctions	EVOLUTIONARY ECOLOGY RESEARCH	Article	adaptive radiation; competition; extinction; incumbent replacement; key innovation; macroevolution; relict species	SYMPATRIC SPECIATION; EVOLUTIONARY TIME; LOCAL ADAPTATION; MASS EXTINCTION; PROGRESS; SCALE; MACROEVOLUTION; COMPLEXITY; EXCLUSION; DYNAMICS	Background: A key innovation may allow one group of species to radiate and replace another, but the role of competition and background extinctions for the replacement process is vigorously debated and unclear. Questions: Is a minimum competitive advantage necessary to initiate replacement? Are background extinctions of the incumbent species necessary? What speciation and extinction dynamics chara…	1	1	2016	17	6	757	770
					Review	NO	Romero-Mujalli, D; Jeltsch, F; Tiedemann, R	Individual-based modeling of eco-evolutionary dynamics: state of the art and future directions	REGIONAL ENVIRONMENTAL CHANGE	Review	Modeling; Individual-based models; Ecology; Evolution; Eco-evolutionary dynamics	CLIMATE-CHANGE; PHENOTYPIC PLASTICITY; LOCAL ADAPTATION; GENETIC MODEL; ADAPTIVE EVOLUTION; RAPID EVOLUTION; INFORMATION USE; SPECIES RANGES; DISPERSAL; RESPONSES	A challenge for eco-evolutionary research is to better understand the effect of climate and landscape changes on species and their distribution. Populations of species can respond to changes in their environment through local genetic adaptation or plasticity, dispersal, or local extinction. The individual-based modeling (IBM) approach has been repeatedly applied to assess organismic responses to …	11	12	2019	19	1	1	12		10.1007/s10113-018-1406-7
Yes	Yes	No	no	no	Model without interaction	NO	Sachdeva, H	Effect of partial selfing and polygenic selection on establishment in a new habitat	EVOLUTION	Article	Adaptation; eco-evolutionary models; inbreeding depression; partial selfing; polygenic architecture	INBREEDING DEPRESSION; DELETERIOUS MUTATIONS; GENETIC VARIANCE; MATING SYSTEMS; ADAPTATION; EVOLUTION; FERTILIZATION; PLANTS; INTERFERENCE; POPULATIONS	This article analyzes how partial selfing in a large source population influences its ability to colonize a new habitat via the introduction of a few founder individuals. Founders experience inbreeding depression due to partially recessive deleterious alleles as well as maladaptation to the new environment due to selection on a large number of additive loci. I first introduce a simplified version…	2	2	2019	73	9	1729	1745		10.1111/evo.13812
Yes	Yes	Yes	No	No	Model without EEF	NO	Smalas, A; Strom, JF; Amundsen, PA; Dieckmann, U; Primicerio, R	Climate warming is predicted to enhance the negative effects of harvesting on high-latitude lake fish	JOURNAL OF APPLIED ECOLOGY	Article	age and size truncation; Arctic charr; climate change; ecological modelling; management of freshwater fish; population dynamics; salmonids; size-selective fishing	SALVELINUS-ALPINUS L.; COD GADUS-MORHUA; ARCTIC CHARR; FRESH-WATER; NATURAL MORTALITY; REACTION NORMS; GROWTH-PERFORMANCE; FOOD-CONSUMPTION; BROWN TROUT; EGG SIZE	Ecosystems at high latitudes are exposed to some of the highest rates of climate warming on earth, and freshwater ecosystems in those regions are already experiencing extended ice-free seasons and warmer waters. The dominant fish species in these ecosystems are cold-water salmonids, which play a central ecological role in lake ecosystems, where they are often exposed to size-selective fisheries t…	6	6	2020	57	2	270	282		10.1111/1365-2664.13535
No	No	No	No	No	Cell biology model	NO	Sudhakari, PA; Ramisetty, BCM	Modeling endonuclease colicin-like bacteriocin operons as 'genetic arms' in plasmid-genome conflicts	MOLECULAR GENETICS AND GENOMICS	Article	Colicin-like bacteriocins; Anti-addiction hypothesis; Plasmid-genome competition; Quasi-cooperation; Agent-based model	EVOLUTION; IMMUNITY; MECHANISMS; SEQUENCE; SYSTEMS	Plasmids are acellular propagating entities that depend on bacteria, as molecular parasites, for propagation. A 'tussle' between bacteria and plasmid ensues; bacteria for riddance of the plasmid and plasmid for persistence within a live host. Plasmid-maintenance systems such as endonuclease Colicin-Like Bacteriocins (CLBs) ensure plasmid propagation within the population; (i) the plasmid-cured ce…	0	0	2022	297	3	763	777		10.1007/s00438-022-01884-4
Yes	Yes	Yes	Yes	Yes	DG-ABM	YES	Sun, P; Shang, YK; Sun, RL; Tian, YJ; Heino, M	The Effects of Selective Harvest on Japanese Spanish Mackerel (Scomberomorus niphonius) Phenotypic Evolution	FRONTIERS IN ECOLOGY AND EVOLUTION	Article	fisheries-induced evolution; eco-genetic model; gear selectivity; life history traits; fisheries management	FISHERIES-INDUCED EVOLUTION; LIFE-HISTORY EVOLUTION; FISHING GEAR; REACTION NORMS; SIZE; POPULATIONS; GROWTH; AGE; CONSEQUENCES; MATURATION	Japanese Spanish mackerel (Scomberomorus niphonius) is an important fish species in the China Seas with wide distribution, extensive migration, and high economic value. This species has been yielding high fisheries production despite experiencing continuously high fishing pressure and the conversion from gillnet to trawl harvesting. Meanwhile, changes in life-history traits have been observed, in…	0	0	2022	10				844693	10.3389/fevo.2022.844693
NO					Niche model	NO	Sun, YW; Wang, TJ; Skidmore, AK; Palmer, SCF; Ye, XP; Ding, CQ; Wang, Q	Predicting and understanding spatio-temporal dynamics of species recovery: implications for Asian crested ibis Nipponia nippon conservation in China	DIVERSITY AND DISTRIBUTIONS	Article	dispersal; habitat suitability; range expansion; spatially explicit individual-based model; species recovery; threatened species	POPULATION VIABILITY ANALYSIS; ECO-EVOLUTIONARY DYNAMICS; SAMPLE SELECTION BIAS; REPRODUCTIVE SUCCESS; DISTRIBUTION MODELS; SENSITIVITY; DISPERSAL; RISK; DISTRIBUTIONS; UNCERTAINTY	Aim Some threatened species are now recovering after a period of serious decline. Understanding and predicting the spatio-temporal recolonization of these species in a heterogeneous landscape are important for their conservation planning. We aimed to predict the range expansion of the endangered Asian crested ibis Nipponia nippon as it recovers from near-extinction to guide its in situ conservati…	15	16	2016	22	8	893	904		10.1111/ddi.12460
Yes	Yes	Yes	Yes	Yes	DG-ABM	YES	Sylvester, EVA; Wringe, BF; Duffy, SJ; Hamilton, LC; Fleming, IA; Castellani, M; Bentzen, P; Bradbury, IR	Estimating the relative fitness of escaped farmed salmon offspring in the wild and modelling the consequences of invasion for wild populations	EVOLUTIONARY APPLICATIONS	Article	aquaculture impacts; fish farming; introgression; population eco-genetic modelling; relative fitness; Salmo salar	ATLANTIC SALMON; GENETIC INTROGRESSION; NATIVE POPULATIONS; LOCAL ADAPTATION; LIFE-HISTORY; SALAR; HYBRID; HYBRIDIZATION; MATURITY; SIZE	Throughout their native range, wild Atlantic salmon populations are threatened by hybridization and introgression with escapees from net-pen salmon aquaculture. Although domestic-wild hybrid offspring have shown reduced fitness in laboratory and field experiments, consequential impacts on population abundance and genetic integrity remain difficult to predict in the field, in part because the stre…	16	16	2019	12	4	705	717		10.1111/eva.12746
yes	yes	yes	No	No	Model without EEF	NO	Takahashi, D; Brannstrom, A; Mazzucco, R; Yamauchi, A; Dieckmann, U	Cyclic transitions in simulated food-web evolution	JOURNAL OF PLANT INTERACTIONS	Article; Proceedings Paper	prey-predator; trophic traits; evolution; community ecology		Eco-evolutionary food-web models help elucidate the processes responsible for the emergence and maintenance of complex community structures. Using an individual-based model of evolving trophic and competitive interactions, we highlight a pattern of community macroevolution involving two meta-stable states, corresponding to a plant-herbivore community and a plant community, respectively. On the ev…	4	4	2011	6	2-3	181	182	PII 934809014	10.1080/17429145.2011.552794
Yes	Yes	Yes	Yes	Yes	DG-ABM	YES	Takahashi, D; Brannstrom, A; Mazzucco, R; Yamauchi, A; Dieckmann, U	Abrupt community transitions and cyclic evolutionary dynamics in complex food webs	JOURNAL OF THEORETICAL BIOLOGY	Article	Individual-based model; Extinction cascade; Trophic-level evolution; Consumer collapse	SELF-ORGANIZED CRITICALITY; COUPLED CHEMICAL-REACTIONS; LONG-TERM EVOLUTION; POPULATION-DYNAMICS; TROPHIC STRUCTURE; MODEL; ECOLOGY; COEVOLUTION; EMERGENCE; STABILITY	Understanding the emergence and maintenance of biodiversity ranks among the most fundamental challenges in evolutionary ecology. While processes of community assembly have frequently been analyzed from an ecological perspective, their evolutionary dimensions have so far received less attention. To elucidate the eco-evolutionary processes underlying the long-term build-up and potential collapse of…	14	14	2013	337		181	189		10.1016/j.jtbi.2013.08.003
NO (IPM, distribution functions not agent-based)					IPM	NO	Traill, LW; Schindler, S; Coulson, T	Demography, not inheritance, drives phenotypic change in hunted bighorn sheep	PROCEEDINGS OF THE NATIONAL ACADEMY OF SCIENCES OF THE UNITED STATES OF AMERICA	Article		HORN SIZE; POPULATION-DYNAMICS; AGE; SELECTION; HARVEST; CONSEQUENCES; CONSERVATION; EVOLUTION; SURVIVAL; DECREASE	Selective harvest, such as trophy hunting, can shift the distribution of a quantitative character such as body size. If the targeted character is heritable, then there will be an evolutionary response to selection, and where the trait is not, then any response will be plastic or demographic. Identifying the relative contributions of these different mechanisms is a major challenge in wildlife cons…	46	46	2014	111	36	13223	13228		10.1073/pnas.1407508111
Yes	Yes	Yes	Yes	Yes	DG-ABM	YES	Travis, JMJ; Mustin, K; Barton, KA; Benton, TG; Clobert, J; Delgado, MM; Dytham, C; Hovestadt, T; Palmer, SCF; Van Dyck, H; Bonte, D	Modelling dispersal: an eco-evolutionary framework incorporating emigration, movement, settlement behaviour and the multiple costs involved	METHODS IN ECOLOGY AND EVOLUTION	Article	evolutionary biology; life-history; migration; modelling; population ecology; trade off; transition	PHENOTYPIC PLASTICITY; TRADE-OFFS; NATAL DISPERSAL; CONTEMPORARY EVOLUTION; DEPENDENT DISPERSAL; RESOURCE-ALLOCATION; POPULATION-DENSITY; LOCAL ADAPTATION; SEED DISPERSAL; SIZE	1. Understanding the causes and consequences of dispersal remains a central topic in ecology and evolution. However, a mismatch exists between our empirical understanding of the complexity of dispersal and our representation of dispersal in models. While the empirical literature is replete with examples of condition dependence at the emigration, movement and settlement phases, models rarely incor…	120	120	2012	3	4	628	641		10.1111/j.2041-210X.2012.00193.x
Yes	Yes	Yes	Yes	Yes	DG-ABM	YES	Urban, MC; Scarpa, A; Travis, JMJ; Bocedi, G	Maladapted Prey Subsidize Predators and Facilitate Range Expansion*	AMERICAN NATURALIST	Article	eco-evolution; predator-prey interactions; local adaptation; gene flow; climate change	ECO-EVOLUTIONARY DYNAMICS; SPECIES RANGE; GENE FLOW; CLIMATE-CHANGE; INTERSPECIFIC COMPETITION; ANTIPREDATOR DEFENSES; FOOD SUPPLEMENTATION; ENERGY ACQUISITION; DISPERSAL; COEVOLUTION	Dispersal of prey from predator-free patches frequently supplies a trophic subsidy to predators by providing more prey than are produced locally. Prey arriving from predator-free patches might also have evolved weaker defenses against predators and thus enhance trophic subsidies by providing easily captured prey. Using local models assuming a linear or accelerating trade-off between defense and p…	7	7	2019	194	4	590	612		10.1086/704780
Yes	Yes	Yes	Yes	Yes	DG-ABM	YES	van Benthem, KJ; Wittmann, MJ	Density dependence on multiple spatial scales maintains spatial variation in both abundance and traits	JOURNAL OF THEORETICAL BIOLOGY	Article	Eco-evolutionary dynamics; Population density; Diversity; Allee effect; Density-dependent selection	HETEROGENEOUS ENVIRONMENTS; LOCAL ADAPTATION; POPULATION; COEXISTENCE; EVOLUTION; DYNAMICS; VARIABILITY; MAINTENANCE; COMPETITION; MECHANISMS	Population density affects fitness through various processes, such as mate finding and competition. The fitness of individuals in a population can in turn affect its density, making population density a key quantity linking ecological and evolutionary processes. Density effects are, however, rarely homogeneous. Different life-history processes can be affected by density over different spatial sca…	1	1	2020	491				110142	10.1016/j.jtbi.2019.110142
yes	yes	yes	yes	yes	DG-ABM	YES	van der Post, DJ; Verbrugge, R; Hemelrijk, CK	The Evolution of Different Forms of Sociality: Behavioral Mechanisms and Eco-Evolutionary Feedback	PLOS ONE	Article		GROUP-SIZE; VIGILANCE; EMERGENCE; DIET; INDIVIDUALS; PRIMATE; BRAIN; MODEL	Different forms of sociality have evolved via unique evolutionary trajectories. However, it remains unknown to what extent trajectories of social evolution depend on the specific characteristics of different species. Our approach to studying such trajectories is to use evolutionary case-studies, so that we can investigate how grouping co-evolves with a multitude of individual characteristics. Her…	9	9	2015	10	1			e0117027	10.1371/journal.pone.0117027
yes	yes	Yes	yes	yes	DG-ABM	YES	van Eldijk, TJB; Bisschop, K; Etienne, RS	Uniting Community Ecology and Evolutionary Rescue Theory: Community-Wide Rescue Leads to a Rapid Loss of Rare Species	FRONTIERS IN ECOLOGY AND EVOLUTION	Article	neutral theory of biodiversity; community rescue; evolutionary rescue; adaptation to environmental change; species abundance distributions; antibiotic resistance; microbial community evolution; extinction of rare species	ABUNDANCE; CONSEQUENCES; BIOGEOGRAPHY; EXTINCTION; PATTERNS	Most ecological communities are facing changing environments, particularly due to global change. When migration is impossible, adaptation to these altered environments is necessary to survive. Yet, we have little theoretical understanding how ecological communities respond both ecologically and evolutionarily to such environmental change. Here we introduce a simple eco-evolutionary model, the Com…	1	1	2020	8				552268	10.3389/fevo.2020.552268
yes	yes	yes	yes	yes	DG-ABM	YES	Wang, HY; Chen, YS; Hsu, CC; Shen, SF	Fishing-induced changes in adult length are mediated by skipped-spawning	ECOLOGICAL APPLICATIONS	Article	adult demography; eco-genetic individual-based modeling; fisheries selectivity; fishing-induced evolution; life history trade-offs; Pacific bluefin tuna; Thunnus orientalis	PACIFIC BLUEFIN TUNA; DEPENDENT ENERGY ALLOCATION; THUNNUS-ORIENTALIS; AGE-STRUCTURE; BIPHASIC GROWTH; EVOLUTION; MATURATION; FITNESS; RECRUITMENT; SELECTION	Elucidating fishing effects on fish population dynamics is a critical step toward sustainable fisheries management. Despite previous studies that have suggested age or size truncation in exploited fish populations, other aspects of fishing effects on population demography, e. g., via altering life histories and density, have received less attention. Here, we investigated the fishing effects alter…	3	3	2017	27	1	274	284		10.1002/eap.1441
yes	yes	yes	yes	yes	DG-ABM	YES	Wang, HY; Hook, TO	Eco-genetic model to explore fishing-induced ecological and evolutionary effects on growth and maturation schedules	EVOLUTIONARY APPLICATIONS	Article	fishing induced evolution; maturation reaction norm; walleye; whitefish	COD GADUS-MORHUA; FISHERIES-INDUCED EVOLUTION; LIFE-HISTORY EVOLUTION; INDIVIDUAL-BASED MODEL; REACTION NORMS; HARVESTED POPULATIONS; SELECTIVE MORTALITY; BIPHASIC GROWTH; RAPID EVOLUTION; SMALLMOUTH BASS	Eco-genetic individual-based models involve tracking the ecological dynamics of simulated individual organisms that are in part characterized by heritable parameters. We developed an eco-genetic individual-based model to explore ecological and evolutionary interactions of fish growth and maturation schedules. Our model is flexible and allows for exploration of the effects of heritable growth rate…	37	38	2009	2	3	438	455		10.1111/j.1752-4571.2009.00088.x
yes	yes	yes	no	no	Model without EEF	NO	Wang, SP; Chen, AP; Pacala, SW; Fang, JY	Density-dependent speciation alters the structure and dynamics of neutral communities	JOURNAL OF THEORETICAL BIOLOGY	Article	Eco-evolutionary dynamics; Neutral theory; Phylogeny; Species abundance distribution	SPECIES ABUNDANCE; PROTRACTED SPECIATION; TROPICAL FORESTS; BIODIVERSITY; ECOLOGY; MODEL; DIVERSIFICATION; BIOGEOGRAPHY; DIVERSITY; PATTERNS	The neutral theory of biodiversity (NTB) provides an individual-based modeling framework to study eco-evolutionary dynamics. Previous NTB models usually assumed the same per capita rate of speciation across lineages. However, population dynamics may induce macroevolutionary feedbacks that can result in variable per capita speciation rates across lineages. In this paper, with analytical and simula…	1	1	2015	372		128	134		10.1016/j.jtbi.2015.02.007
Yes	Yes	No	no	no	Model without interaction	NO	Waples, RS; Antao, T; Luikart, G	Effects of Overlapping Generations on Linkage Disequilibrium Estimates of Effective Population Size	GENETICS	Article		SINGLE-SAMPLE; GENETIC DRIFT; N-E; AGE; CONSERVATION; PROGRAM; SALMON	Use of single-sample genetic methods to estimate effective population size has skyrocketed in recent years. Although the underlying models assume discrete generations, they are widely applied to age-structured species. We simulated genetic data for 21 iteroparous animal and plant species to evaluate two untested hypotheses regarding performance of the single-sample method based on linkage disequi…	202	208	2014	197	2	769	U603		10.1534/genetics.114.164822
Yes	Yes	Yes	Yes	Yes	DG-ABM	YES	Ward, B; Collins, S	Rapid evolution allows coexistence of highly divergent lineages within the same niche	ECOLOGY LETTERS	Article; Early Access	biodiversity; coexistence; convergent evolution; functional redundancy; microbial; neutral	FUNCTIONAL REDUNDANCY; NEUTRAL THEORY; MARINE; COMPETITION; RESOURCES; PATTERNS; PARADOX	Marine microbial communities are extremely complex and diverse. The number of locally coexisting species often vastly exceeds the number of identifiable niches, and taxonomic composition often appears decoupled from local environmental conditions. This is contrary to the view that environmental conditions should select for a few locally well-adapted species. Here we use an individual-based eco-ev…	0	0							10.1111/ele.14061
					Review	NO	Ward, TD; Algera, DA; Gallagher, AJ; Hawkins, E; Horodysky, A; Jorgensen, C; Killen, SS; McKenzie, DJ; Metcalfe, JD; Peck, MA; Vu, M; Cooke, SJ	Understanding the individual to implement the ecosystem approach to fisheries management	CONSERVATION PHYSIOLOGY	Review	Conservation behaviour; ecosystem-based management; ecosystem models; fisheries management; individual-based models; individual-level variation	LIFE-HISTORY EVOLUTION; RESTING METABOLIC-RATE; BODY-SIZE; ECOLOGICAL CONSEQUENCES; PHENOTYPIC PLASTICITY; TEMPERATURE TOLERANCE; SWIMMING PERFORMANCE; BEHAVIORAL SYNDROMES; OCEAN ACIDIFICATION; PERSONALITY-TRAITS	Ecosystem-based approaches to fisheries management (EAFMs) have emerged as requisite for sustainable use of fisheries resources. At the same time, however, there is a growing recognition of the degree of variation among individuals within a population, as well as the ecological consequences of this variation. Managing resources at an ecosystem level calls on practitioners to consider evolutionary…	37	37	2016	4				cow005	10.1093/conphys/cow005
No	Yes	Yes	Yes	Yes	Differential equation model	NO	Week, B; Nuismer, SL; Harmon, LJ; Krone, SM	A white noise approach to evolutionary ecology	JOURNAL OF THEORETICAL BIOLOGY	Article	Quantitative genetics; Demographic stochasticity; Noise-induced selection; Measure-valued branching processes; SPDE	PARTIAL-DIFFERENTIAL EQUATIONS; INFINITESIMAL MODEL; GENETIC-VARIABILITY; SELECTION; MAINTENANCE; CHARACTER; MUTATION; COEVOLUTION; DERIVATION; DYNAMICS	Although the evolutionary response to random genetic drift is classically modelled as a sampling process for populations with fixed abundance, the abundances of populations in the wild fluctuate over time. Furthermore, since wild populations exhibit demographic stochasticity and since random genetic drift is in part due to demographic stochasticity, theoretical approaches are needed to understand…	3	3	2021	521				110660	10.1016/j.jtbi.2021.110660
yes	Yes	No	no	no	Model without interaction	NO	Wickman, J; Diehl, S; Blasius, B; Klausmeier, CA; Ryabov, AB; Brannstrom, A	Determining Selection across Heterogeneous Landscapes: A Perturbation-Based Method and Its Application to Modeling Evolution in Space	AMERICAN NATURALIST	Article	evolution; spatial; reaction-diffusion models; adaptive dynamics; quantitative genetics; metacommunities	GENE FLOW; ADAPTIVE DYNAMICS; POPULATIONS; COMPETITION; SPECIATION; PATTERNS; GROWTH; COEVOLUTION; PERSISTENCE; EQUATIONS	Spatial structure can decisively influence the way evolutionary processes unfold. To date, several methods have been used to study evolution in spatial systems, including population genetics, quantitative genetics, moment-closure approximations, and individual-based models. Here we extend the study of spatial evolutionary dynamics to eco-evolutionary models based on reaction-diffusion equations a…	11	11	2017	189	4	381	395		10.1086/690908
Yes	Yes	Yes	Yes	Yes	DG-ABM	YES	Wood, ZT; Palkovacs, EP; Kinnison, MT	Eco-evolutionary Feedbacks from Non-target Species Influence Harvest Yield and Sustainability	SCIENTIFIC REPORTS	Article		FISHERIES-INDUCED EVOLUTION; LIFE-HISTORY EVOLUTION; MOSQUITOFISH GAMBUSIA-AFFINIS; PREDATOR-PREY SYSTEM; FOOD-WEB COMPLEXITY; TROPHIC CASCADES; RAPID EVOLUTION; CONTEMPORARY EVOLUTION; PHENOTYPIC PLASTICITY; CONSERVATION BIOLOGY	Evolution in harvested species has become a major concern for its potential to affect yield, sustainability, and recovery. However, the current singular focus on harvest-mediated evolution in target species overlooks the potential for evolution in non-target members of communities. Here we use an individual-based model to explore the scope and pattern of harvest-mediated evolution at non-target t…	15	15	2018	8				6389	10.1038/s41598-018-24555-0
					Review	NO	Xuereb, A; Rougemont, Q; Tiffin, P; Xue, HJ; Phifer-Rixey, M	Individual-based eco-evolutionary models for understanding adaptation in changing seas	PROCEEDINGS OF THE ROYAL SOCIETY B-BIOLOGICAL SCIENCES	Review	individual-based model; eco-evolutionary model; climate change; marine; SLiM	MARINE PROTECTED AREAS; CLIMATE-CHANGE; GENE FLOW; LARVAL DISPERSAL; PHENOTYPIC PLASTICITY; ADAPTIVE DIVERGENCE; LOCAL ADAPTATION; CORAL-REEFS; CONNECTIVITY; SELECTION	As climate change threatens species' persistence, predicting the potential for species to adapt to rapidly changing environments is imperative for the development of effective conservation strategies. Eco-evolutionary individual-based models (IBMs) can be useful tools for achieving this objective. We performed a literature review to identify studies that apply these tools in marine systems. Our s…	1	1	2021	288	1962			20212006	10.1098/rspb.2021.2006
Yes	No	No	No	No	Cell biology model	NO	You, L; Brown, JS; Thuijsman, F; Cunningham, JJ; Gatenby, RA; Zhang, JS; Stankova, K	Spatial vs. non-spatial eco-evolutionary dynamics in a tumor growth model	JOURNAL OF THEORETICAL BIOLOGY	Article	Prostate cancer; Evolutionary game theory; Spatial game; Non-spatial game	CONTINUOUS ANDROGEN DEPRIVATION; RESISTANT PROSTATE-CANCER; INTRATUMOR HETEROGENEITY; GAME; COOPERATION; DISPERSAL; BIODIVERSITY; INTERMITTENT; ABIRATERONE; MUTATIONS	Metastatic prostate cancer is initially treated with androgen deprivation therapy (ADT). However, resistance typically develops in about 1 year - a clinical condition termed metastatic castrate-resistant prostate cancer (mCRPC). We develop and investigate a spatial game (agent based continuous space) of mCRPC that considers three distinct cancer cell types: (1) those dependent on exogenous testos…	30	30	2017	435		78	97		10.1016/j.jtbi.2017.08.022
Yes	No	No	No	No	Cell biology model	NO	You, L; von Knobloch, M; Lopez, T; Peschen, V; Radcliffe, S; Sam, PK; Thuijsman, F; Stankova, K; Brown, JS	Including Blood Vasculature into a Game-Theoretic Model of Cancer Dynamics	GAMES	Article	tumorigenesis; angiogenesis; metastatic castrate-resistant prostate cancer; spatial game theory		For cancer, we develop a 2-D agent-based continuous-space game-theoretical model that considers cancer cells' proximity to a blood vessel. Based on castrate resistant metastatic prostate cancer (mCRPC), the model considers the density and frequency (eco-evolutionary) dynamics of three cancer cell types: those that require exogenous testosterone (<mml:semantics>T+</mml:semantics>), those producing…	3	3	2019	10	1			13	10.3390/g10010013
