# Supplementary material for: Importance of interindividual interactions in eco‐evolutionary population dynamics: The rise of demo‐genetic agent‐based models
Source: Evol Appl. 2022 Nov 27;15(12):1988–2001. doi: 10.1111/eva.13508 (PMC9753837; doi:10.1111/eva.13508)
Supplement: Supplementary file 4 — Table S3 [file EVA-15-1988-s004.xlsx]

## Sheet: DB
Authors	Article Title	Source Title	Search	Interactions (Explicit/Implicit)	Interaction type	Evolvable trait(s)	Number of traits	Trait type	Inheritance framework type	EEF	Type of EEF	Species/Model	Management practises	Publication Year	Author Keywords	Keywords Plus	Abstract	Times Cited, WoS Core	Times Cited, All Databases	Volume	Issue	Start Page	End Page	Article Number	DOI
Aguilee, R; Claessen, D; Lambert, A	Adaptive radiation driven by the interplay of eco-evolutionary and landscape dynamics	EVOLUTION	WOS	Competition (implicit); assortative mating (implicit)	CR	Abstract trait, related to competitive ability and assortative mating	1	Abstract trait	Mendelian Quant. Genet.	Landscape dynamics increases/decreases competition for resources, the outcome of competition depending on individual, heritable trait value wich also drives assortative mating. In details: the carrying capacity (K) and the competition (C) are functions of the ecological trait. Together, these two functions define the ecological context that constrains the evolution of the trait (as these two func…	Microevolution-centered	Generic, mimicking cichlid fishes in the Great African Lakes	Not included	2013	Allopatric divergence; biogeography; character displacement; reinforcement; secondary contact; speciation	ECOLOGICAL SPECIATION; SYMPATRIC SPECIATION; COMPETITIVE DIVERGENCE; MATHEMATICAL-MODELS; FITNESS MINIMA; SENSORY DRIVE; POPULATION; HYBRIDIZATION; GENETICS; CICHLIDS	We investigate an individual-based model of adaptive radiation based on the biogeographical changes of the Great African Lakes where cichlid fishes radiated. In our model, the landscape consists of a mosaic of three habitat types which may or may not be separated by geographic barriers. We study the effect of the alternation between allopatry and sympatry called landscape dynamics. We show that l…	41	41	67	5	1291	1306	NA	10.1111/evo.12008
Ayllon, D; Nicola, GG; Elvira, B; Almodovar, A	Optimal harvest regulations under conflicting tradeoffs between conservation and recreational fishery objectives	FISHERIES RESEARCH	WOS	Competition (explicit), Reproduction (explicit)	CR	Evolution of size at emergence and maturity under recreational fishing	2	Growth/Maturation	Infinitesimal Quant. Genet.	Interindividual variation in size result in differences in survival, growth, and reproduction (mating and fecundity). Fish length and density determine the risk to an individual trout of being hooked. Both ecological and anthropogenic processes hence change in turn the distribution of heritable traits at next generation.	Management-centered	Salmo trutta	Included (fisheries regulation: harvest slot limit versus minimum-length limit)	2019	Recreational fishery; Harvest regulation; Length-based limits; Eco-genetic modeling; Brown trout; Individual-based model	CATCH-AND-RELEASE; LIMIT REGULATIONS; BROWN TROUT; MANAGEMENT; SIZE; MORTALITY; RESPONSES; PROTOCOL; SCIENCE; MODEL	Length-based harvest regulations alter the fishing-induced demographic and evolutionary trajectories of exploited stocks and thus shape the existing tradeoffs among fishery and conservation objectives. We used a structurally realistic eco-genetic individual-based harvest model that implements dynamic angling mortality and cryptic mortality sources (illegal harvest and hooking mortality). We (1) a…	5	5	216	NA	47	58	NA	10.1016/j.fishres.2019.03.021
Ayllon, D; Nicola, GG; Elvira, B; Almodovar, A	Climate change will render size-selective harvest of cold-water fish species unsustainable in Mediterranean freshwaters	JOURNAL OF APPLIED ECOLOGY	WOS	Competition (explicit), Reproduction (explicit), Parental care	CR	Evolution of size at emergence and maturity under fishing	2	Growth/Maturation	Infinitesimal Quant. Genet.	Interindividual variation in size result in differences in survival, growth, and reproduction (mating and fecundity). Fish length and density determine the risk to an individual trout of being hooked. Both ecological and anthropogenic processes hence change in turn the distribution of heritable traits at next generation.	Management-centered	Salmo trutta	Included (fisheries)	2021	artificial neural networks; climate change; eco&#8208; evolutionary dynamics; fisheries&#8208; induced evolution; harvest regulations; individual&#8208; based model; phenotypic plasticity; size&#8208; selective harvest	EVOLUTIONARY RESPONSES; REGULATIONS; FISHERIES; IMPACT; SALMON; MODEL	Climate change is impacting the composition and functioning of virtually every ecosystem on Earth, and disrupting the productivity of exploited ones. Species are rapidly adjusting to their changing environments through evolutionary and/or plastic phenotypic changes in behavioural, physiological, phenological and life-history traits. Size-selective harvest produces severe demographic impacts on ex…	2	2	58	3	562	575	NA	10.1111/1365-2664.13805
Ayllon, D; Railsback, SF; Almodovar, A; Nicola, GG; Vincenzi, S; Elvira, B; Grimm, V	Eco-evolutionary responses to recreational fishing under different harvest regulations	ECOLOGY AND EVOLUTION	WOS	Competition (explicit), Reproduction (explicit)	CR	Evolution of size at emergence and maturity under fishing	2	Growth/Maturation	Infinitesimal Quant. Genet.	Interindividual variation in size result in differences in survival, growth, and reproduction (mating and fecundity). Fish length and density determine the risk to an individual trout of being hooked. Both ecological and anthropogenic processes hence change in turn the distribution of heritable traits at next generation.	Management-centered	Salmo trutta	Included (recreational fishing, various scenarios)	2018	brown trout; eco-evolutionary dynamics; eco-genetic modeling; fishery-induced evolution; harvest regulations; individual-based model; recreational fisheries management	INDIVIDUAL-BASED MODELS; ATLANTIC SALMON; GENETIC MODEL; MORTALITY; FISHERIES; SELECTION; SIZE; PREDICTIONS; POPULATION; CONSEQUENCES	Harvesting alters demography and life histories of exploited populations, and there is mounting evidence that rapid phenotypic changes at the individual level can occur when harvest is intensive. Therefore, recreational fishing is expected to induce both ecological and rapid evolutionary changes in fish populations and consequently requires rigorous management. However, little is known about the …	10	10	8	19	9600	9613	NA	10.1002/ece3.4270
Ayllon, D; Railsback, SF; Harvey, BC; Quiros, IG; Nicola, GG; Elvira, B; Almodovar, A	Mechanistic simulations predict that thermal and hydrological effects of climate change on Mediterranean trout cannot be offset by adaptive behaviour, evolution, and increased food production	SCIENCE OF THE TOTAL ENVIRONMENT	WOS	Competition (explicit), Reproduction (explicit)	CR	Length at emergence (trade-off with fecundity) and sex-specific threshold for size at maturity	2	Growth/Maturation	Infinitesimal Quant. Genet.	Interindividual variation in size result in differences in survival, growth, and reproduction (mating and fecundity). Fish length and density determine the risk to an individual trout of being hooked. Both ecological and anthropogenic processes hence change in turn the distribution of heritable traits at next generation.	Management-centered	Salmo trutta	fishing	2019	Climate change; Hydrological change; Climate vulnerability; Individual-based modelling; Bioenergetics; Brown trout	SALMON SALMO-SALAR; BROWN TROUT; RAINBOW-TROUT; EMPIRICAL-MODELS; VITAL-RATES; TEMPERATURE; RESPONSES; DYNAMICS; PATTERNS; GROWTH	Streamflow is a main driver of fish population dynamics and is projected to decrease in much of the northern hemisphere, especially in the Mediterranean region, due to climate change. However, predictions of future climate effects on cold-water freshwater fish populations have typically focused only on the ecological consequences of increasing temperatures, overlooking the concurrent and interact…	14	14	693	NA	NA	NA	133648	10.1016/j.scitotenv.2019.133648
Ayllon, D; Railsback, SF; Vincenzi, S; Groeneveld, J; Almodovar, A; Grimm, V	InSTREAM-Gen: Modelling eco-evolutionary dynamics of trout populations under anthropogenic environmental change	ECOLOGICAL MODELLING	WOS	Competition (explicit), Reproduction (explicit)	CR	Length at emergence (trade-off with fecundity) ; sex-specific threshold for size at maturity	2	Growth/Maturation	Infinitesimal Quant. Genet.	Interindividual variation in size result in differences in survival, growth, and reproduction (mating and fecundity). Fish length and density determine the risk to an individual trout of being hooked. Both ecological and anthropogenic processes hence change in turn the distribution of heritable traits at next generation.	Management-centered	Salmo trutta	Not included	2016	Individual-based model; Eco-genetic modelling; Eco-evolution; Climate change; Brown trout; Next-generation modelling	INDIVIDUAL-BASED MODELS; CLIMATE-CHANGE; BROWN TROUT; ATLANTIC SALMON; SENSITIVITY-ANALYSIS; ECOLOGICAL MODELS; GENETIC MODEL; STREAM; HABITAT; PERSISTENCE	Current rates of environmental change are exceeding the capacity of many populations to adapt to new conditions and thus avoid demographic collapse and ultimate extinction. In particular, cold-water freshwater fish species are predicted to experience strong selective pressure from climate change and a wide range of interacting anthropogenic stressors in the near future. To implement effective man…	47	47	326	NA	36	53	NA	10.1016/j.ecolmodel.2015.07.026
Beckmann, A; Schaum, CE; Hense, I	Phytoplankton adaptation in ecosystem models	JOURNAL OF THEORETICAL BIOLOGY	WOS	Competition (implicit, density-dependence)	C	Temperature optimum	1	Abstract trait	Mendelian Pop. Genet.	The variation of temperature optimum among phytoplankton cells determine variation in growth and mortality which determine biomass. The resulting different growth rates lead to preferential cell division of the best adapted lineage, leading to their dominance.	Microevolution-centered	Phytoplankton	Not included	2019	Thermal adaptation; Individual based model (IBM); Multi-compartment model (MCM); Trait diffusion model; NPZD-Type model; Adaptive evolution	ECO-EVOLUTIONARY RESPONSES; ADAPTIVE EVOLUTION; TEMPERATURE; GROWTH; POPULATIONS; DIVERSITY; BIODIVERSITY; BIOGEOGRAPHY; COEXISTENCE; ENVIRONMENT	We compare two different approaches to model adaptation of phytoplankton through trait value changes. Both consider mutation and selection (Muse) but differ with respect to the underlying conceptual framework. The first one (MuSe-IBM) explicitly considers a population of individuals that are subject to random mutation during cell division. The second is a deterministic multi-compartment model (Mu…	9	9	468	NA	60	71	NA	10.1016/j.jtbi.2019.01.041
Berec, L; Kramer, AM; Bernhauerova, V; Drake, JM	Density-dependent selection on mate search and evolution of Allee effects	JOURNAL OF ANIMAL ECOLOGY	WOS	Reproduction (explicit)	R	Rate of mate search (trade-off with fecundity)	1	Mating	Mendelian Quant. Genet.	Finite mate search trigger Allee effect, in combination with population density; the resulting population demography changes in turn the distribution of the heritable trait at next generation	Ecology-centered	generic	Not included	2018	evolutionary suicide; mate competition; mating; optimizing selection; positive density dependence; quantitative genetics; runaway selection; sexual selection	WING-DIMORPHIC INSECT; REPRODUCTIVE ASSURANCE; SELF-FERTILIZATION; NATURAL-SELECTION; TRADE-OFF; DISPERSAL; STRATEGIES; SUCCESS; POPULATIONS; BUTTERFLIES	1. Sexually reproducing organisms require males and females to find each other. Increased difficulty of females finding mates as male density declines is the most frequently reported mechanism of Allee effects in animals. Evolving more effective mate search may alleviate Allee effects, but may depend on density regimes a population experiences. In particular, high-density populations may evolve m…	23	23	87	1	24	35	NA	10.1111/1365-2656.12662
Billiard, S; Ferriere, R; Meleard, S; Tran, VC	Stochastic dynamics of adaptive trait and neutral marker driven by eco-evolutionary feedbacks	JOURNAL OF MATHEMATICAL BIOLOGY	WOS	Competition (implicit)	C	Abstract trait (competition ability)	1	Abstract trait	Mendelian Pop. Genet.	In this EEF loop, aa trait affect survival and competitive abilities, which affect population composition. The focus is on a linked, neutral marker, and on mutation-selection equilibrium.	Microevolution-centered	Generic	Not included	2015	Mutation-selection; Measure-valued individual-based model; Neutral diversity; Hitchhiking; Selective sweeps; Adaptive dynamics; Limit theorems for multi-scale processes; Substitution Fleming-Viot Process	PHENOTYPIC MODELS; HITCHHIKING; POPULATION; LOCUS; ADAPTATION; SELECTION; GENETICS; ALLELES	How the neutral diversity is affected by selection and adaptation is investigated in an eco-evolutionary framework. In our model, we study a finite population in continuous time, where each individual is characterized by a trait under selection and a completely linked neutral marker. Population dynamics are driven by births and deaths, mutations at birth, and competition between individuals. Trai…	1	1	71	5	1211	1242	NA	10.1007/s00285-014-0847-y
Bradbury, IR; Duffy, S; Lehnert, SJ; Johannsson, R; Fridriksson, JH; Castellani, M; Burgetz, I; Sylvester, E; Messmer, A; Layton, K; Kelly, N; Dempson, JB; Fleming, IA	Model-based evaluation of the genetic impacts of farm-escaped Atlantic salmon on wild populations	AQUACULTURE ENVIRONMENT INTERACTIONS	WOS	Competition (implicit, density-dependence), Mating (explicit)	CR	Growth and survival (with variation among wild and farmed individuals)	2	Growth/Maturation	Mendelian Quant. Genet.	Farming escapee change the distribution of growth and survival, and hence affect population demography, which determines in turn the genetic composition at next generation.	Management-centered	Salmo salar	Farming (with escapees hybrising with wild individuals)	2020	Hybridization; Atlantic salmon; Aquaculture; Management; Newfoundland	SALAR L.; NATIVE POPULATIONS; FITNESS; INTROGRESSION; RIVER; CONSEQUENCES; PERFORMANCE; PREVALENCE; MIGRATION; HYBRID	Genetic interactions (i.e. hybridization) between wild and escaped Atlantic salmon Salmo salar from aquaculture operations have been widely documented, yet the ability to incorporate predictions of risk into aquaculture siting advice has been limited. Here we demonstrate a model-based approach to assessing these potential genetic interactions using a salmon aquaculture expansion scenario in south…	4	4	12	NA	45	59	NA	10.3354/aei00346
Castellani, M; Heino, M; Gilbey, J; Araki, H; Svasand, T; Glover, KA	IBSEM: An Individual-Based Atlantic Salmon Population Model	PLOS ONE	WOS	Competition (implicit, density-dependence), Mating (explicit)	CR	Growth and survival	2	Growth/Maturation	Mendelian Quant. Genet.	Inter-individual variations in growth and survival affect population demography, which determines in turn the genetic composition at next generation. In absence of escapees, growth and survival evolve towards value consistent with those observed in wild genotypes	Management-centered	Salmo salar	Farming (with escapees hybrising with wild individuals)	2015	NA	LENGTH-FREQUENCY-DISTRIBUTION; GENE-TRANSCRIPTION PROFILES; SALAR L.; LIFE-HISTORY; FARMED SALMON; WILD SALMON; QUANTITATIVE GENETICS; NATIVE POPULATIONS; LOCAL ADAPTATION; REACTION NORMS	Ecology and genetics can influence the fate of individuals and populations in multiple ways. However, to date, few studies consider them when modelling the evolutionary trajectory of populations faced with admixture with non-local populations. For the Atlantic salmon, a model incorporating these elements is urgently needed because many populations are challenged with gene-flow from non-local and …	14	14	10	9	NA	NA	e0138444	10.1371/journal.pone.0138444
Chevalier, L., Coligny, F.D. & Labonne, J.	A demogenetic individual based model for the evolution of traits and genome architecture under sexual selection.	PCJOURNAL	Snowball	Reproduction (explicit)	R	Gametic investment, preference, competitiveness	3	Mating	Mendelian Quant. Genet.	Interindividual variation in gametic investment, preference, competitiveness drives differences in fitness, which in turn impact the trait dirstribution and trade-off at next generation	Microevolution-centered	generic	Not included	2022	NA	NA	Sexual selection has long been known to favor the evolution of mating behaviors such as mate preference and competitiveness, and to affect their genetic architecture, for instance by favoring genetic correlation between some traits. Reciprocally, genetic architecture can affect the expression and the evolvability of traits and mating behaviors. But sexual selection is highly context-dependent, ma…	NA	NA	NA	NA	NA	NA	NA	10.24072/pci.evolbiol.100112
Costa, M; Hauzy, C; Loeuille, N; Meleard, S	Stochastic eco-evolutionary model of a prey-predator community	JOURNAL OF MATHEMATICAL BIOLOGY	WOS	Competition (explicit prey-predator system)	C	Prey defense (quantitative and qualitative) and predator preference	3	Defence	Mendelian Pop. Genet.	The invasion by a mutant prey defense trait determine the growth rate of the prey/predator populations, which impact in return the genec composition of the prey	Ecology-centered	Generic (one prey, one predator)	Not included	2016	Predator-prey; Multi-type birth and death process; Lotka-Volterra equations; Long time behavior of dynamical systems; Mutation selection process; Polymorphic evolution sequence; Adaptive dynamics	POPULATION-DYNAMICS; STABLE EQUILIBRIUM; FOOD WEBS; COEVOLUTION; STABILITY; PLANTS; SIZE; CONSEQUENCES; DEFENSE; COSTS	We are interested in the impact of natural selection in a prey-predator community. We introduce an individual-based model of the community that takes into account both prey and predator phenotypes. Our aim is to understand the phenotypic coevolution of prey and predators. The community evolves as a multi-type birth and death process with mutations. We first consider the infinite particle approxim…	14	14	72	3	573	622	NA	10.1007/s00285-015-0895-y
de Boer, FK; Hogeweg, P	Eco-evolutionary dynamics, coding structure and the information threshold	BMC EVOLUTIONARY BIOLOGY	WOS	Competition (explicit, predator-prey-scavenger system)	C	The genome structure (amount of coding) and the resulting phenotype (the "solution", i.e., the strategy of the predator/scavenger regarding the prey)	1	Abstract trait	Mendelian Pop. Genet.	The coding structure of predator and scavenger determines their "solution" to catch prey. These coding structure are affected by mutation. Multiple 'solutions' are possible due to a complex genotype-phenotype mapping and freely evolving coding structures.	Ecology-centered	generic	Not included	2010	NA	PREBIOTIC EVOLUTION; MODELS; SELECTION; ORIGIN	Background: The amount of information that can be maintained in an evolutionary system of replicators is limited by genome length, the number of errors during replication (mutation rate) and various external factors that influence the selection pressure. To date, this phenomenon, known as the information threshold, has been studied (both genotypically and phenotypically) in a constant environment…	11	11	10	NA	NA	NA	361	10.1186/1471-2148-10-361
de Jager, M; Weissing, FJ; van de Koppel, J	Why mussels stick together: spatial self-organization affects the evolution of cooperation	EVOLUTIONARY ECOLOGY	WOS	Cooperation (explicit), competition (implicit)	C-Coo	The attachment threshold density t (determining whether a mussel will stay or leave in order to find a denser cluster of conspecifics)	1	Cognitive ebhaviour	Mendelian Pop. Genet.	Evolution of cooperation under spatial self-organization	Ecology-centered	Mytilus edulis	Not included	2017	Cooperation; Spatial structure; Eco-evolutionary dynamics; Mytilus edulis; Mussels	PLANT-COMMUNITIES; PRISONERS-DILEMMA; PATTERN-FORMATION; ECOSYSTEMS; FACILITATION; COMPETITION; CONFLICT; MOVEMENT; MULTICELLULARITY; NUTRIENTS	Cooperation with neighbours may be crucial for the persistence of populations in stressful environments. Yet, cooperation is often not evolutionarily stable, since non-cooperative individuals can reap the benefits of cooperation without having to pay the costs associated with cooperation. Here we show that active aggregation leading to self-organized spatial pattern formation can promote the evol…	6	6	31	4	547	558	NA	10.1007/s10682-017-9888-1
de la Pena, E; D'hondt, B; Bonte, D	Landscape structure, dispersal and the evolution of antagonistic plant-herbivore interactions	ECOGRAPHY	WOS	Competition (explicit, plant-herbivore system)	C	Plant toxin production and herbivore toxin resistance; both traded-off with fecundity	2	Defence	Mendelian Pop. Genet.	Depending on landscape and community structure, variable levels of toxin in the plants and variable resistance in the herbivore govern the competition among plants and among herbivors, which drive plant/herbivore population dynamics and genetic composition at next generation, ultimately leading to equilibirum level of plant toxin/herbivor resistance	Microevolution-centered	Generic, one plant, two herbivore (with different dispersal abilities)	Not included	2011	NA	NATURAL-SELECTION; LOCAL ADAPTATION; COEVOLUTION; PATTERNS; DEFENSE; RESISTANCE; ECOLOGY; MODELS	Different species have different dispersal capabilities and in the field, species interact with each other within dynamic, heterogeneous and complex landscapes. While plants and certain herbivore species may disperse considerable distances by means of seed dispersal or flight, other herbivores (e.g. root-feeding nematodes or non-winged insect herbivores) are more limited in their dispersal capaci…	8	9	34	3	480	487	NA	10.1111/j.1600-0587.2010.06524.x
Dercole, F; Della Rossa, F	A deterministic eco-genetic model for the short-term evolution of exploited fish stocks	ECOLOGICAL MODELLING	WOS	Competition (explicit), Reproduction (explicit)	CR	The maturation reaction norm	2	Growth/Maturation	Mendelian Pop. Genet.	Evolution of maturation timing under fishing: the presence of conspecifics, determined in part by fishing, alters food and mates availabilities. In turn, individual sizes shape maturation and ultimately fitness , thus closing the ecological feedback.	Management-centered	generic for fish	Included (fishing)	2017	Allee effect; Conservation; Ecology; Evolution; Fishery; Maturation; Phenotypic plasticity; Maturation reaction norm	WEIGHT-LENGTH RELATIONSHIPS; MATURATION REACTION NORMS; SELECTIVE MORTALITY; SIZE; AGE; POPULATIONS; GROWTH; COLLAPSE; HISTORY; CONSEQUENCES	Eco-genetic models describe the contemporary evolution of quantitative genetic traits by integrating the key ecological aspects with the modes of inheritance. Because of the flexibility in incorporating physiological, ecological, and genetic detail, eco-genetic models are typically individual-based and stochastic. Here we propose a deterministic eco-genetic population model to study the evolution…	2	3	343	NA	80	100	NA	10.1016/j.ecolmodel.2016.10.016
Dunlop, ES; Shuter, BJ; Dieckmann, U	Demographic and evolutionary consequences of selective mortality: Predictions from an eco-genetic model for smallmouth bass	TRANSACTIONS OF THE AMERICAN FISHERIES SOCIETY	WOS	Competition (density-dependent), Mating, Parental care	CR	Size at maturation (intercept and slope of the maturation reaction norm)	2	Growth/Maturation	Infinitesimal Quant. Genet.	Evolution of size at emergence and maturity under selective fishing: the model allow the parameter of the maturation reaction norm to evolve, and also includes phenotypic plasticity in age and size at maturation, by permitting density-dependent somatic growth.	Ecology-centered	Micropterus-dolomieui pisces	Included (fishing)	2007	NA	LIFE-HISTORY EVOLUTION; MICROPTERUS-DOLOMIEUI PISCES; WILD BIRD POPULATION; NORTH-SEA PLAICE; REACTION NORMS; PHENOTYPIC PLASTICITY; PARENTAL CARE; QUANTITATIVE GENETICS; NATURAL-SELECTION; SOMATIC GROWTH	We use an individual-based eco-genetic model to examine the demographic and evolutionary consequences of selective mortality on a species with parental care, the smallmouth bass Micropterus dolomieu. Our analyses are grounded in a long-term (1936-2003) empirical study of the dynamics of two populations that differ widely in both density and life history. The model we construct extends previous ap…	56	57	136	3	749	765	NA	10.1577/T06-126.1
Dytham, C; Travis, JMJ; Mustin, K; Benton, TG	Changes in species' distributions during and after environmental change: which eco-evolutionary processes matter more?	ECOGRAPHY	WOS	Competition (implicit, density-dependent)	C	Resource allocation to survival/dispersal	1	Energy acquisition or allocation	Mendelian Pop. Genet.	Population dynamics is mediated by the resources available and the individual’s genetics (the energy allocated to survival/dispersal). Density dependence emerges solely as a consequence of resource levels decreasing as population density increases. Running the model for a set of stylised range-expansion scenarios reveals the effect of EEF loops: spatial assortment of individuals possessing effect…	Ecology-centered	Generic	Not included	2014	NA	CLIMATE-CHANGE; RANGE EXPANSION; LIFE-HISTORY; BIODIVERSITY CONSERVATION; PHENOTYPIC PLASTICITY; DISPERSAL EVOLUTION; POPULATION-DYNAMICS; SEMELPARITY; CONSEQUENCES; INVASIONS	Improving our capacity for predicting range shifts requires improved theory exploring the interplay between ecological and evolutionary processes and the (changing) environment. We introduce an individual-based model incorporating simple stage structure and genetically determined resource allocation rules. Population dynamics are mediated by the resources available and the individual's genetics, …	16	16	37	12	1210	1217	NA	10.1111/ecog.01194
Ehrlich, E; Thygesen, UH; Kiorboe, T	Evolution of toxins as a public good in phytoplankton	PROCEEDINGS OF THE ROYAL SOCIETY B-BIOLOGICAL SCIENCES	WOS	Competition (explicit)	C	Level of toxin against grazers	1	Defence	Mendelian Pop. Genet.	Toxic phytoplakton blooms	Microevolution-centered	phytoplankton	Not included	2022	toxic algal blooms; evolution of cooperation; coexistence; patchiness in phytoplankton; eco-evolutionary feedback; spatial pattern formation	DINOFLAGELLATE ALEXANDRIUM-TAMARENSE; HARMFUL ALGAL BLOOMS; MICROCYSTIS-AERUGINOSA; CYANOBACTERIUM; COMPETITION; STRAINS; DAPHNIA; GROWTH; LIGHT; POPULATIONS	Toxic phytoplankton blooms have increased in many waterbodies worldwide with well-known negative impacts on human health, fisheries and ecosystems. However, why and how phytoplankton evolved toxin production is still a puzzling question, given that the producer that pays the costs often shares the benefit with other competing algae and thus provides toxins as a 'public good' (e.g. damaging a comm…	0	0	289	1977	NA	NA	20220393	10.1098/rspb.2022.0393
Fabre, F; Bruchou, C; Palloix, A; Moury, B	Key determinants of resistance durability to plant viruses: Insights from a model linking within- and between-host dynamics	VIRUS RESEARCH	WOS	Competition (explicit, virus-host-plant- system)	C	Virus virulence (trade-off with growth through fitness costs). Plant resistance does not evolve, but is variable among host	1	Growth/Maturation	Mendelian Pop. Genet.	The ermergence of viral genotypes breaking down host resistance determine the growth of viral population both within host (competition) and among host (dispersal); different demo-genetic parameter utimetely determine the breakdown risk.	Microevolution-centered	Generic (one plant, one virus)	Not included	2009	Breeding; Demo-genetic models; Durable resistance; Emergence; Evolutionary epidemiology; Sensitivity analyses	EVOLUTIONARY EPIDEMIOLOGY; MOSAIC-VIRUS; FITNESS; MUTATION; RECOMBINATION; AGGREGATION; POPULATIONS; VIRULENCE; FRAMEWORK; DISEASE	The emergence of new genotypes of parasites involves several evolutionary, epidemiological and ecological processes whose individual effects and interactions are difficult to disentangle using experimental approaches. Here, a model is proposed to investigate how these processes lead to the emergence of plant viral genotypes breaking down qualitative resistance genes. At the individual plant scale…	43	44	141	2	140	149	NA	10.1016/j.virusres.2008.11.021
Fielding, D.J.	Intraspecific competition and spatial heterogeneity alter life history traits in an individual-based model of grasshoppers. Ecol. Model., 175, 169–187.	ECOLOGICAL MODELLING	Snowball	Competition (explicit)	C	Threshold for size at maturity, size of offspring	2	Growth/Maturation	Mendelian Pop. Genet.	The spatial distribution of food interferes with intra-specific variation in life-history traits to shape population dynamics	Ecology-centered	Grasshoper	Not included	2004	artificial life; Orthoptera; Acrididae; life history evolution; plasticity	MELANOPLUS-SANGUINIPES ORTHOPTERA; VARIABLE FOOD QUALITY; PHENOTYPIC PLASTICITY; REACTION NORMS; POPULATION REGULATION; GRASSLAND ECOSYSTEM; BODY-SIZE; ACRIDIDAE; EVOLUTION; DYNAMICS	An individual-based model (IBM) was developed to examine the effects of intraspecific competition and spatial structuring of food on life history traits of grasshoppers inhabiting temperate-zone grasslands. Each individual carried real-valued genes which determined size of offspring and size at maturity, and which were passed on to its offspring. Size at maturity was a plastic trait, depending on…	20	23	175	2	169	187	NA	10.1016/j.ecolmodel.2003.10.014
Fronhofer, E.A. & Altermatt, F.	Classical metapopulation dynamics and eco-evolutionary feedbacks in dendritic networks. Ecography, 40, 1455–1466.	Ecography	Snowball	Competition (implicit, density-dependence)	C	the dispersal rate (trade-off with fecundity and competitive ability)	1	Dispersal	Mendelian Pop. Genet.	Depending on network topology and connectivity, variable evolutionary stable dispersal strategies emerged from their model via kin competition, and lead to eco-evolutionary feedback by changing back the network’s demography and genetic structure. The dispersal strategy maximizing metapopulation occupancy depend on the network structure	Spatial-centered	Generic	Not included	2017	NA	DENSITY-DEPENDENT DISPERSAL; FRAGMENTED LANDSCAPE; ECOLOGICAL DYNAMICS; SPATIALLY EXPLICIT; LOCAL ADAPTATION; EXTINCTION RISK; CONNECTIVITY; PERSISTENCE; METACOMMUNITIES; DIVERSITY	Eco-evolutionary dynamics are now recognized to be highly relevant for population and community dynamics. However, the impact of evolutionary dynamics on spatial patterns, such as the occurrence of classical metapopulation dynamics, is less well appreciated. Here, we analyse the evolutionary consequences of spatial network connectivity and topology for dispersal strategies and quantify the eco-ev…	27	27	40	12	1455	1466	NA	10.1111/ecog.02761
Fronhofer, EA; Nitsche, N; Altermatt, F	Information use shapes the dynamics of range expansions into environmental gradients	GLOBAL ECOLOGY AND BIOGEOGRAPHY	WOS	Competition (implicit), reproduction (implicit)	CR	the dispersal rate (trade-off with fecundity and competitive ability)	1	Dispersal	Mendelian Pop. Genet.	No information on the inheritance process	Spatial-centered	Tetrahymena (protist), generic	Not included	2017	biological invasion; dispersal; environmental gradient; experimental evolution; information use; range expansion	ECO-EVOLUTIONARY DYNAMICS; DISPERSAL STRATEGIES; INFORMED DISPERSAL; POPULATION SPREAD; SPECIES BORDERS; TRADE-OFFS; ECOLOGY; CLIMATE; COMPETITION; INVASIONS	Aim Globally, the geographical distributions of species are dynamic and strongly influenced by dispersal. At the same time, range dynamics feed back and may select for increased dispersal at expanding range fronts. This interplay between macroecological and evolutionary dynamics happens almost universally across environmental gradients and such gradients can have a direct impact on the fitness of…	23	23	26	4	400	411	NA	10.1111/geb.12547
Frank, BM; Baret, PV	Simulating brown trout demogenetics in a river/nursery brook system: The individual-based model DemGenTrout	ECOLOGICAL MODELLING	WOS	Reproduction (explicit)	R	A condition factor, which depends on individual length	1	Growth/Maturation	No information on the inheritance process	Females select males having the highest condition factor; the condition factor varies across individuals as it depends on body length with an additional inter-individual variability randomly generated. The size at emergence of offspring is inherited from their parents, and this trait affects the length-growth trajectory of the new individuals, which in turn, affects their condition factor.	Ecology-centered	Salmo trutta	Included (Barrrier to migration and stocking)	2013	Agent-based model; Pattern-oriented modelling; Population dynamics; Population genetics; Salmo trutta	SALMON SALMO-SALAR; ATLANTIC SALMON; TRUTTA L.; GENETIC-VARIATION; GROWTH-RATE; HABITAT REQUIREMENTS; SENSITIVITY-ANALYSIS; POPULATION; STREAM; PATTERN	The brown trout (Salmo trutta L.) is among the most biologically diverse vertebrate species. Human activities are threatening this biodiversity, and many endemic populations now face a medium-term risk of extinction. An individual-based model called DemGenTrout was developed to improve the management of these populations. The model was parameterized, optimized and validated with demographic, gene…	16	16	248	NA	184	202	NA	10.1016/j.ecolmodel.2012.09.017
Furness, EN; Garwood, RJ; Mannion, PD; Sutton, MD	Productivity, niche availability, species richness, and extinction risk: Untangling relationships using individual-based simulations	ECOLOGY AND EVOLUTION	WOS	Competition (Implicit)	C	Abstract trait, related to competitive ability	1	Abstract trait	Mendelian Quant. Genet.	The distance between these ecological phenotypes within a patch drives exploitative competition, while heritable variation of the ecological phenotype fuels the processes of local adaptation and speciation	Macroevolution-centered	Generic	Not included	2021	biodiversity; individual-based simulation; more-individuals hypothesis; niche theory; productivity hypothesis	ECOLOGICAL OPPORTUNITY; DIVERSIFICATION RATES; LATITUDINAL GRADIENT; NEUTRAL THEORY; DIVERSITY; ENERGY; PATTERNS; SCALE; BIODIVERSITY; DYNAMICS	It has often been suggested that the productivity of an ecosystem affects the number of species that it can support. Despite decades of study, the nature, extent, and underlying mechanisms of this relationship are unclear. One suggested mechanism is the more individuals hypothesis (MIH). This proposes that productivity controls the number of individuals in the ecosystem, and that more individuals…	1	1	11	13	8923	8940	NA	10.1002/ece3.7730
Furness, EN; Garwood, RJ; Mannion, PD; Sutton, MD	Evolutionary simulations clarify and reconcile biodiversity-disturbance models	PROCEEDINGS OF THE ROYAL SOCIETY B-BIOLOGICAL SCIENCES	WOS	Competition (Implicit)	C	Abstract trait, related to competitive ability	1	Abstract trait	Mendelian Quant. Genet.	The distance between these ecological phenotypes within a patch drives exploitative competition, while heritable variation of the ecological phenotype fuels the processes of local adaptation and speciation	Macroevolution-centered	Generic	Not included	2021	biodiversity; diversity gradient; stability-time hypothesis; patch-mosaic hypothesis; individual-based simulation	MOUNTAIN PASSES; DIVERSITY; COMMUNITIES; POPULATIONS; EXTINCTION; SPECIATION; GRADIENTS; DYNAMICS; TROPICS	There is significant geographic variation in species richness. However, the nature of the underlying relationships, such as that between species richness and environmental stability, remains unclear. The stability-time hypothesis suggests that environmental instability reduces species richness by suppressing speciation and increasing extinction risk. By contrast, the patch-mosaic hypothesis sugge…	1	1	288	1949	NA	NA	20210240	10.1098/rspb.2021.0240
Gascuel, F; Ferriere, R; Aguilee, R; Lambert, A	How Ecology and Landscape Dynamics Shape Phylogenetic Trees	SYSTEMATIC BIOLOGY	WOS	Competition (Implicit)	C	Abstract trait, related to competitive ability	1	Abstract trait	Mendelian Quant. Genet.	Individuals are characterized by their ecological phenotype, which drives exploitative competition; heritable variation in the ecological phenotype fuels the processes of within species local adaptation (anagenesis) and speciation (cladogenesis) in a dynamic landscape where local communities can split and fuse repeatedly through evolutionary time, thus allowing not only allopatric speciation, sec…	Macroevolution-centered	Generic	Not included	2015	NA	DIVERSIFICATION RATES; ADAPTIVE RADIATION; MOLECULAR PHYLOGENIES; EXPLOSIVE SPECIATION; TAXONOMIC DIVERSITY; SPECIES-DIVERSITY; STOCHASTIC-MODELS; SEXUAL SELECTION; LARGE-SCALE; EVOLUTIONARY	Whether biotic or abiotic factors are the dominant drivers of clade diversification is a long-standing question in evolutionary biology. The ubiquitous patterns of phylogenetic imbalance and branching slowdown have been taken as supporting the role of ecological niche filling and spatial heterogeneity in ecological features, and thus of biotic processes, in diversification. However, a proper theo…	24	24	64	4	590	607	NA	10.1093/sysbio/syv014
Gobin, J; Lester, NP; Fox, MG; Dunlop, ES	Ecological change alters the evolutionary response to harvest in a freshwater fish	ECOLOGICAL APPLICATIONS	WOS	Competition (implicit), reproduction (explicit)	CR	Size at maturation (intercept and slope of the reaction norm)	2	Growth/Maturation	Infinitesimal Quant. Genet.	Evolution of size at maturity under fishing and invasion	Management-centered	Coregonus clupeaformis	Included (fishing)	2018	density-dependent growth; eco-evolutionary dynamics; fisheries-induced evolution; individual-based model; Lake Huron; probabilistic maturation reaction norm; regime change; sea lamprey; stock-recruitment relationship	DENSITY-DEPENDENT GROWTH; LIFE-HISTORY EVOLUTION; LAKE WHITEFISH; CONTEMPORARY EVOLUTION; SIZE; POPULATION; MANAGEMENT; INVASION; RECRUITMENT; SELECTIVITY	Harvesting can induce rapid evolution in animal populations, yet the role of ecological change in buffering or enhancing that response is poorly understood. Here, we developed an eco-genetic model to examine how ecological changes brought about by two notorious invasive species, zebra and quagga mussels, influence harvest-induced evolution and resilience in a freshwater fish. Our study focused on…	5	5	28	8	2175	2186	NA	10.1002/eap.1805
Griebeler, EM; Caprano, T; Bohning-Gaese, K	Evolution of avian clutch size along latitudinal gradients: do seasonality, nest predation or breeding season length matter?	JOURNAL OF EVOLUTIONARY BIOLOGY	WOS	Competition (implicit), reproduction (explicit)	CR	clutch size and number of breeding attempts	2	Mating	Mendelian Pop. Genet.	Individuals reproduce according to their genotype, which result in the variation of individual demographic rates. Environmental factors also drive population processes (e.g., density-dependent mortality), and these different processes determine population composition at next generation.	Ecology-centered	Passerine birds	Not included	2010	Ashmole's hypothesis; avian life histories; bet-hedging strategy; ecogenetic link; individual-based model	LIFE-HISTORY TRAITS; BROOD-MANIPULATION EXPERIMENTS; DENSITY-DEPENDENCE; ANNUAL FECUNDITY; GEOGRAPHIC-VARIATION; REPRODUCTIVE EFFORT; PASSERINE BIRDS; SURVIVAL RATES; EGG-PRODUCTION; URBAN PIGEONS	Birds display a latitudinal gradient in clutch size with smaller clutches in the tropics and larger in the temperate region. Three factors have been proposed to affect this pattern: seasonality of resources (SR), nest predation and length of the breeding season (LBS). Here, we test the importance of these factors by modelling clutch size evolution within bird populations under different environme…	54	55	23	5	888	901	NA	10.1111/j.1420-9101.2010.01958.x
Henry, RC; Bocedi, G; Dytham, C; Travis, JMJ	Inter-annual variability influences the eco-evolutionary dynamics of range-shifting	PEERJ	WOS	Competition (implicit)	C	emigration probability	1	Dispersal	Mendelian Pop. Genet.	Population dynamics is mediated by environment quality (which varies thourgh time) and the individuals' genetics (probability of emigration). These variation shape population dynamics along the expansion front:	Spatial-centered	Generic	Not included	2014	Dispersal; Climate change; RangeShifter; Environmental noise	COMPETITIVE COMMUNITIES; HABITAT AVAILABILITY; DISPERSAL; CLIMATE; RESPONSES; PREDATOR; EXTINCTIONS; SELECTION; PERIODS; COLOR	Understanding the eco-evolutionary dynamics of species under rapid climate change is vital for both accurate forecasting of biodiversity responses and for developing effective management strategies. Using an individual-based model we demonstrate that the presence and form (colour) of inter-annual variability in environmental conditions can impact the evolution of dispersal during range shifts. Un…	10	10	2	NA	NA	NA	e228	10.7717/peerj.228
Hillaert, J; Hovestadt, T; Vandegehuchte, ML; Bonte, D	Size-dependent movement explains why bigger is better in fragmented landscapes	ECOLOGY AND EVOLUTION	WOS	Competition (explicit)	C	Threshold for size at maturity, with size affecting both competition and movement.	1	Growth/Maturation	Mendelian Pop. Genet.	evolution of body size under competition of resources and size-dependent movement	Spatial-centered	Generic: an herbivore (feeding on a stationary resource)	Not included	2018	allometric scaling; body size distributions; eco-evolutionary dynamics; habitat fragmentation; isolation; metabolic theory; optimal size; size-dependent movement	BODY-SIZE; HABITAT FRAGMENTATION; DISPERSAL; DENSITY; DISTRIBUTIONS; PATTERNS; TRAITS; BIODIVERSITY; STABILITY; EMERGENCE	Body size is a fundamental trait known to allometrically scale with metabolic rate and therefore a key determinant of individual development, life history, and consequently fitness. In spatially structured environments, movement is an equally important driver of fitness. Because movement is tightly coupled with body size, we expect habitat fragmentation to induce a strong selection pressure on si…	10	10	8	22	10754	10767	NA	10.1002/ece3.4524
Hillaert, J; Vandegehuchte, ML; Hovestadt, T; Bonte, D	Information use during movement regulates how fragmentation and loss of habitat affect body size	PROCEEDINGS OF THE ROYAL SOCIETY B-BIOLOGICAL SCIENCES	WOS	Competition (explicit, resource-consummer system where the consumer use information to move)	C	Threshold for size at maturity, with size affecting both competition and movement.	1	Growth/Maturation	Mendelian Pop. Genet.	evolution of body size under competition of resources and size-dependent. Informad or not movement	Spatial-centered	Generic: an herbivore (feeding on a stationary resource)	Not included	2018	allometry; metabolic theory; body size distributions; eco-evolutionary dynamics; habitat destruction; optimal size	LINKING COMMUNITY; ONTOGENIC GROWTH; FRACTAL GEOMETRY; FOREST FRAGMENTS; METABOLIC THEORY; META-ECOSYSTEMS; RAIN-FOREST; FOOD WEBS; DISPERSAL; LANDSCAPE	An individual's body size is central to its behaviour and physiology, and tightly linked to its movement ability. The spatial arrangement of resources and a consumer's capacity to locate them are therefore expected to exert strong selection on consumer body size. We investigated the evolutionary impact of both the fragmentation and loss of habitat on consumer body size and its feedback effects on…	8	8	285	1884	NA	NA	20180953	10.1098/rspb.2018.0953
Hillaert, J; Vandegehuchte, ML; Hovestadt, T; Bonte, D	Habitat loss and fragmentation increase realized predator-prey body size ratios	FUNCTIONAL ECOLOGY	WOS	Competition (explicit, herbivore-predator system (with implicit resource) where movement in a fragmented landscape is possible)	C	Threshold for size at maturity (for both the herbivore and the predator), with size affecting both competition and movement.	1	Growth/Maturation	Mendelian Pop. Genet.	Herbivore and predator body size affect the outcome of competition and movement, and population demography affects in return the distribution of heritable traits; sensitivity analyses to the presence of predator and fragmentation of the lanscape	Spatial-centered	Generic: an herbivore (feeding on a stationary resource) + a predator (e.g., actively moving terrestrial arthropod)	Not included	2020	eco-evolutionary dynamics; habitat destruction; individual-based modelling; metacommunity dynamics; optimal body size; predator-prey interactions	DETERMINE POPULATION; DISTRIBUTIONS; DISPERSAL; DENSITY; STABILITY; EVOLUTION; BEHAVIOR; CONSTRAINTS; RESPONSES; MODEL	In the absence of predators, habitat fragmentation favours large body sizes to facilitate gap crossing. The size of primary consumers is, however, also shaped by top-down effects as predators select prey of a certain size. Therefore, higher trophic levels should be taken into consideration when studying the effect of habitat loss and fragmentation on size distributions of herbivores. We built a m…	1	1	34	2	534	544	NA	10.1111/1365-2435.13472
Hook, TO; Svanback, R; Eklov, P	Sex-specific plasticity in a trophic polymorphic aquatic predator: a modeling approach	OECOLOGIA	WOS	Competition, Reproduction (both implicit, size-dependent)	C	Morphological plasticity, with variation between individual and sex	1	Cognitive ebhaviour	Infinitesimal Quant. Genet.	Plasticity for body size varies among habitat and sex, which affect individual fitness and determines in return differnt optioma for size plasticity.	Microevolution-centered	Perca fluviatilis	Not included	2021	Morphology; Eurasian perch; Phenotypic plasticity; Life histories; Ecogenetic	PHENOTYPIC PLASTICITY; SIZE DIMORPHISM; GROWTH-RATE; EVOLUTION; COSTS; MATURATION; MORPHOLOGY; HABITAT; LIMITS; PERCH	Phenotypic plasticity is common among animal taxa. While there are clearly limits and likely costs to plasticity, these costs are unknown for most organisms. Further, as plasticity is partially genetically determined, the potential magnitude of exhibited plasticity may vary among individuals. In addition to phenotypic plasticity, various animal taxa also display sexual size dimorphism, a feature …	0	0	195	2	341	354	NA	10.1007/s00442-020-04843-1
Hrycik, AR; Collingsworth, PD; Sesterhenn, TM; Goto, D; Hook, TO	Movement rule selection through eco-genetic modeling: Application to diurnal vertical movement	JOURNAL OF THEORETICAL BIOLOGY	WOS	Competition (implicit)	C	Five traits of movement preference related to different components of the environment (oxygen, predator, ligth, temperature, prey)	5	Cognitive ebhaviour	Infinitesimal Quant. Genet.	The variation in movement preference shape differences in fitness; Evolving movement rules ultimately increased fish growth and survival over generations in our model, indicating that evolving movement rules led to im- proved individual performance	Spatial-centered	Perca flavescens	Not included	2019	Individual-based model; Agent-based model; Bioenergetics; Percidae; Game theory	PERCH PERCA-FLAVESCENS; CORAL-REEF FISH; HABITAT SELECTION; LIFE-HISTORY; YELLOW PERCH; LAKE-ERIE; NATURAL-SELECTION; PREDATION RISK; TRADE-OFF; GROWTH	Agent-based, spatially-explicit models that incorporate movement rules are used across ecological disciplines for a variety of applications. However, appropriate movement rules may be difficult to implement due to the complexity of an individual's response to both proximate and ultimate cues, as well as the difficulty in directly assessing how organisms choose to move across their environment. En…	1	2	478	NA	128	138	NA	10.1016/j.jtbi.2019.06.019
Ivan, LN; Hook, TO	Energy allocation strategies of young temperate fish: an eco-genetic modeling approach	CANADIAN JOURNAL OF FISHERIES AND AQUATIC SCIENCES	WOS	Competition (implicit, density-dependence)	C	Six parameters of energy allocation governing growth of Young of the Year (YOY)	6	Energy acquisition or allocation	Infinitesimal Quant. Genet.	Variation in energy allocation result in difference in mortaliy, competition and reproduction, and the resulting variation in fitness affect genetic composition at next generation.	Ecology-centered	Perca flavescens	Not included	2015	NA	PERCH PERCA-FLAVESCENS; AGE-0 YELLOW PERCH; INDIVIDUAL-BASED MODEL; SAGINAW BAY; LAKE-MICHIGAN; OVERWINTER MORTALITY; WINTER MORTALITY; BODY-SIZE; GROWTH; HISTORY	We use an individual-based eco-genetic model to explore the relative selective pressures of size-dependent predation, overwinter mortality, and density-dependent energy acquisition in structuring plastic and adaptive energy allocation during the first year of life of a temperate fish population. While several patterns emerging from a suite of eco-genetic model simulations were consistent with pas…	5	5	72	8	1243	1258	NA	10.1139/cjfas-2014-0197
Janulevicius, A; van Doorn, GS	Selection for rapid uptake of scarce or fluctuating resource explains vulnerability of glycolysis to imbalance	PLOS COMPUTATIONAL BIOLOGY	WOS	Competition(implicit )	C	Four parameters of the metabolic pathways	4	Energy acquisition or allocation	Mendelian Pop. Genet.	ecology = the multi-cellular organism or structure (“substrate-accelerated death”, a phenomenon observed in prokaryotes and eukaryotes when cells are exposed to an excess of substrate that previously limited growth)	Microevolution-centered	Yeast	Not included	2021	NA	YEAST; PHOSPHOFRUCTOKINASE; GLUCOSE; DEATH; CELLS	Glycolysis is a conserved central pathway in energy metabolism that converts glucose to pyruvate with net production of two ATP molecules. Because ATP is produced only in the lower part of glycolysis (LG), preceded by an initial investment of ATP in the upper glycolysis (UG), achieving robust start-up of the pathway upon activation presents a challenge: a sudden increase in glucose concentration …	1	1	17	1	NA	NA	e1008547	10.1371/journal.pcbi.1008547
Jusufovski, D; Kuparinen, A	Contrasting evolutionary and ecological management objectives in the context of sustainable harvesting	EVOLUTIONARY ECOLOGY RESEARCH	WOS	Competition (implicit), Reproduction (explicit)	CR	Asymptotic length of the Von Bertalanfly growth curve, related to intrinsic growth rate	1	Growth/Maturation	Mendelian Quant. Genet.	Individual growth and the resulting distribution of individual fish length vary genetically and also depending on the intensity of predation and fisheries. The processes combined determine population dynamics, and the distribution of individual fitness, which in turn determines population composition at next generation.	Management-centered	Merluccius merluccius	Included (fishing)	2014	age at maturation; European hake; fisheries-induced evolution; fishing; spawn-at-least-once	FISHERIES-INDUCED EVOLUTION; SELECTION; CONSEQUENCES; AVOIDANCE; HISTORY; GROWTH	Background: Harvesting of large, old fish can induce evolutionary changes in fish life histories (e. g. reduce age and size at maturation). Although reducing phenotypic selectivity of fishing can minimize the evolutionary impacts of fishing, this can lead to overfishing of immature individuals. The fishing strategy that aims to secure sufficient recruitment for the next generation, and thus targe…	2	2	16	2	133	142	NA	NA
Jusufovski, D; Kuparinen, A	Exploring individual and population eco-evolutionary feedbacks under the coupled effects of fishing and predation	FISHERIES RESEARCH	WOS	Competition (implicit), Reproduction (explicit)	CR	Asymptotic length of the Von Bertalanfly growth curve, related to intrinsic growth rate	1	Growth/Maturation	Mendelian Quant. Genet.	Individual growth and the resulting distribution of individual fish length vary genetically and also depending on the intensity of predation and fisheries. The processes combined determine population dynamics, and the distribution of individual fitness, which in turn determines population composition at next generation.	Management-centered	Merluccius merluccius	Included (fishing)	2020	Size-selectivity; Fisheries-induced evolution; Merluccius; Prey predator dynamics; Functional responses	DOLPHINS TURSIOPS-TRUNCATUS; LIFE-HISTORY EVOLUTION; FISHERIES-INDUCED EVOLUTION; EUROPEAN HAKE; BODY-SIZE; CONTRASTING EVOLUTIONARY; HARVESTED POPULATIONS; MERLUCCIUS-MERLUCCIUS; ATLANTIC WATERS; TROPHIC ROLE	Intensive fishing that selects for large and old individuals can have pervasive effects on traits directly associated with the fecundity and survival of the target species. The observed reduction in fish body size can result in earlier sexual maturity at a smaller body size, leading to a lower individual reproductive output and population productivity in the long term. In addition, increased pred…	3	3	231	NA	NA	NA	105713	10.1016/j.fishres.2020.105713
Kane, A; Ayllon, D; O'Sullivan, RJ; McGinnity, P; Reed, TE	Escalating the conflict? Intersex genetic correlations influence adaptation to environmental change in facultatively migratory populations	EVOLUTIONARY APPLICATIONS	WOS	Reproduction (explicit)	R	Body condition treshold fo defining the migration propensity of the individual (anadromy)	1	Growth/Maturation	Mendelian Quant. Genet.	Body condition determines anadromy, and this decision then influence competition for mates, which affect in return the genetic composition of the population	Microevolution-centered	Salmo trutta	Not included	2022	agent-based models; anadromy; brown trout; genetically explicit eco-evolutionary model; intralocus sexual conflict; sexual antagonism	TROUT SALMO-TRUTTA; WILD SEA-TROUT; LOUSE LEPEOPHTHEIRUS-SALMONIS; ALTERNATIVE LIFE-HISTORIES; SEXUAL-DIMORPHISM; QUANTITATIVE GENETICS; PHENOTYPIC PLASTICITY; DEPENDENT DOMINANCE; ONCORHYNCHUS-MYKISS; INDUCED MORTALITY	Males and females are often subject to different and even opposing selection pressures. When a given trait has a shared genetic basis between the sexes, sexual conflict (antagonism) can arise. This can result in significant individual-level fitness consequences that might also affect population performance, whilst anthropogenic environmental change can further exacerbate maladaptation in one or b…	0	0	15	5	773	789	NA	10.1111/eva.13368
Kang, JK; Thibert-Plante, X	Eco-evolution in size-structured ecosystems: simulation case study of rapid morphological changes in alewife	BMC EVOLUTIONARY BIOLOGY	WOS	Competition (explicit, prey-predator system -plankton-fish)	C	Growth (trade-off with size at maturity) and gill raker spacing for the predator; growth of the prey	2	Growth/Maturation	Mendelian Pop. Genet.	Predator affect the abudance and morphology of their prey, which in turn change the abudance and morphology of their redator.	Ecology-centered	Alosa pseudoharengus/zooplankton	Not included	2017	Eco-evolution; Size-structured ecosystem; Individual-based model; Ecological power law; Contemporary evolution; Functional trait; Body size; Fish; Alewife	ALOSA-PSEUDOHARENGUS WILSON; BODY-SIZE; INTERACTION STRENGTH; FEEDING PERFORMANCE; COMMUNITY STRUCTURE; FISH PREDATION; YELLOW PERCH; LAKE-ONTARIO; FOOD WEBS; PREY	Background: Over the last 300 years, interactions between alewives and zooplankton communities in several lakes in the U.S. have caused the alewives' morphology to transition rapidly from anadromous to landlocked. Lakes with landlocked alewives contain smaller-bodied zooplankton than those without alewives. Landlocked adult alewives display smaller body sizes, narrower gapes, smaller inter-gill-r…	0	0	17	NA	NA	NA	58	10.1186/s12862-017-0912-4
Katsuhara, KR; Tachiki, Y; Iritani, R; Ushimaru, A	The eco-evolutionary dynamics of prior selfing rates promote coexistence without niche partitioning under conditions of reproductive interference	JOURNAL OF ECOLOGY	WOS	Competition during reproduction (implicit, pollinator-driven competition for mate)	CR	The rate of (prior autonomous) selfing	1	Mating	Infinitesimal Quant. Genet.	Two plant species compete by way of mutual reproductive interference, and both have the potential to evolve the capacity for prior autonomous selfing.	Microevolution-centered	Generic (entomogamous plant)	Not included	2021	co-evolution; evolutionary rescue; inbreeding depression; individual-based model; mixed mating; pollinator-mediated competition; reproductive ecology; selfing syndrome	POLLINATOR-MEDIATED COMPETITION; INTERSPECIFIC POLLEN TRANSFER; INBREEDING DEPRESSION; MATING SYSTEMS; SEXUAL INTERFERENCE; FERTILIZATION; FREQUENCY; PLANTS; INCOMPATIBILITY; HYBRIDIZATION	Pollinator-mediated reproductive interference can occur when two or more plant species share the same pollinators. Recent studies have suggested that prior autonomous selfing mitigates reproductive interference, potentially facilitating coexistence even in the absence of pollination niche partitioning (i.e. the pre-emptive selfing hypothesis). However, whether the evolution of prior selfing promo…	1	1	109	11	3916	3928	NA	10.1111/1365-2745.13768
Kirchner, F; Robert, A; Colas, B	Modelling the dynamics of introduced populations in the narrow-endemic Centaurea corymbosa: a demo-genetic integration	JOURNAL OF APPLIED ECOLOGY	WOS	Reproduction (explicit, low population density context)	R	Self-incompatibility	1	Mating	Mendelian Pop. Genet.	The distribution and loss of self-incompatibility alleles determine the fertilization rate and drive population demography, which determine in return the distribution of self-incompatibility alleles	Microevolution-centered	Centaurea corymbosa	Included (introduction)	2006	individual-based model; negative density-dependence; population dynamics; population introduction; positive density-dependence; restoration; self-incompatibility	SELF-INCOMPATIBILITY; INBREEDING DEPRESSION; CONSERVATION; EXTINCTION; ASTERACEAE; VIABILITY; DEMOGRAPHY; DISPERSAL; DENSITY; SUCCESS	1. In the context of the restoration of an endangered species, population viability analysis represents a useful tool for assessing the effectiveness of different possible management strategies before implementation. However, despite the consensus that demographic and genetic mechanisms are both involved and interact in the process of extinction, few attempts have been made to examine their combi…	38	39	43	5	1011	1021	NA	10.1111/j.1365-2664.2006.01179.x
LaRue, EA; Emery, NC; Briley, L; Christie, MR	Geographic variation in dispersal distance facilitates range expansion of a lake shore plant in response to climate change	DIVERSITY AND DISTRIBUTIONS	WOS	Competition (implicit, density-dependence)	C	Mean seed dispersal distance	1	Dispersal	Mendelian Pop. Genet.	Higher dispersal abilities allow colonization and range expansion	Spatial-centered	Cakile edensis	Not included	2019	Cakile edentula; climate change; dispersal evolution; expanding range limit; genetic diversity; geographic range	SEED DISPERSAL; CAKILE-EDENTULA; EVOLUTIONARY RESCUE; GENETIC-VARIATION; LOCAL ADAPTATION; LIMITS; SELECTION; MUTATIONS; TRAITS; WAVE	Aim Geographic variation in dispersal abilities is widespread and likely to affect species' range dynamics in response to climate change. However, distribution models that predict climate-induced range shifts do not account for spatial variation in dispersal. We developed an eco-genetic model to investigate how variation in dispersal distances across a species' range could interact with climate-i…	2	2	25	9	1429	1440	NA	10.1111/ddi.12951
Leidinger, L; Vedder, D; Cabral, JS	Temporal environmental variation may impose differential selection on both genomic and ecological traits	OIKOS	WOS	Competition (explicit , community)	C	Seed biomass, temperature and resource optima and tolerance, mean dispersal distance, long-distance dispersal	3	Dispersal	Mendelian Pop. Genet.	The combination of heritable traits determine competition abilities, and comunity domographic dynamics, which impact in turn the genetic and species composition at next generation	Ecology-centered	Generic (Plant)	Not included	2021	environmental variability; genomic traits; mechanistic model; rapid evolution; standing variation	GENETIC-VARIATION; CLIMATE-CHANGE; LOCAL ADAPTATION; EXPERIMENTAL EVOLUTION; POPULATION-GENETICS; DISPERSAL DISTANCE; SPECIES-DIVERSITY; SIMULATION-MODEL; METABOLIC THEORY; SEED DISPERSAL	The response of populations and species to changing conditions determines how community composition will change functionally, including via trait shifts. Selection from standing variation has been suggested to be more efficient than acquiring new mutations. Yet, studies on community trait composition and trait selection largely focus on phenotypic variation in ecological traits, whereas the under…	3	3	130	7	1100	1115	NA	10.1111/oik.08172
Maliet, O; Loeuille, N; Morlon, H	An individual-based model for the eco-evolutionary emergence of bipartite interaction networks	ECOLOGY LETTERS	WOS	Mutualism or Antagonism	Coo	Abstract trait (couldbe proboscis sizes or phenology in mutualist partners such as plants and their pollinators, or the presence of metabolic compounds and the ability to metabolise these compounds in antagonist partners such as plants and their herbivores)	1	Abstract trait	Mendelian Pop. Genet.	The fitness of each individual depend on both its trait value and the trait value of its interactor, hence impacting trait distribution at next generation	Ecology-centered	Generic	Not included	2020	Antagonism; coevolution; ecological networks; mutualism; nestedness	ANIMAL MUTUALISTIC NETWORKS; PLANT-POLLINATOR NETWORKS; ECOLOGICAL NETWORKS; SPECIES-DIVERSITY; BETA-DIVERSITY; ARCHITECTURE; DIVERSIFICATION; COEVOLUTION; NESTEDNESS; CODIVERSIFICATION	How ecological interaction networks emerge on evolutionary time scales remains unclear. Here we build an individual-based eco-evolutionary model for the emergence of mutualistic, antagonistic and neutral bipartite interaction networks. Exploring networks evolved under these scenarios, we find three main results. First, antagonistic interactions tend to foster species and trait diversity, while mu…	4	4	23	11	1623	1634	NA	10.1111/ele.13592
Marty, L; Dieckmann, U; Ernande, B	Fisheries-induced neutral and adaptive evolution in exploited fish populations and consequences for their adaptive potential	EVOLUTIONARY APPLICATIONS	WOS	Competition (implicit), Reproduction (explicit)	CR	Five traits (juvenile growth rate, intercept and slope of the maturation reaction norm, two traits related to energy allocation)	5	Growth/Maturation and energy allocation	Mendelian Quant. Genet.	Evolution of life history traits and genetic diversity under fishing. Genetic variation in the five life-history traits, combined with environmental variation (including fishing), determines variation in somatic and gonadic growth, timing of sexual maturation, reproduction, and mortality. These processes determine in turn population dynamics and composition at next generation.	Management-centered	GADUS-MORHUA	Included	2015	eco-genetic model; effective population size; fisheries-induced evolution; genetic drift; genetic erosion; genetic markers; life-history traits; natural selection and contemporary evolution	ECO-GENETIC MODEL; COD GADUS-MORHUA; LIFE-HISTORY; NORTH-SEA; REACTION NORMS; SIZE; GROWTH; MATURATION; SELECTION; WILD	Fishing may induce neutral and adaptive evolution affecting life-history traits, and molecular evidence has shown that neutral genetic diversity has declined in some exploited populations. Here, we theoretically study the interplay between neutral and adaptive evolution caused by fishing. An individual-based eco-genetic model is devised that includes neutral and functional loci in a realistic eco…	34	35	8	1	47	63	NA	10.1111/eva.12220
Mazzucco, R; Van Nguyen, T; Kim, DH; Chon, TS; Dieckmann, U	Adaptation of aquatic insects to the current flow in streams	ECOLOGICAL MODELLING	WOS	Competition (explicit)	C	Drifting behavior	1	Cognitive ebhaviour	Mendelian Pop. Genet.	Evolution of drifting behavior in response to water velocity	Macroevolution-centered	FRESH-WATER SHRIMPS	Not included	2015	Ecological speciation; Individual-based model; Velocity preference; Lotic habitat; Drift paradox; Compensatory flight	FRESH-WATER SHRIMPS; SMALL STONY STREAM; DRIFT PARADOX; ENVIRONMENTAL GRADIENTS; POPULATION-DYNAMICS; LOTIC ECOSYSTEMS; GAMMARUS-PULEX; LAKE DISTRICT; DISPERSAL; PATTERNS	Water velocity is one of the most important abiotic factors influencing the survival of aquatic insects in rivers and streams. The unidirectional water flow shaping their habitat and characteristically dividing it into alternating zones of high and low water velocity (riffles and pools) also imposes on them the special necessity to adapt to continual downstream drift. Here, we analyze an individu…	9	10	309	NA	143	152	NA	10.1016/j.ecolmodel.2015.04.019
McDonald, G.C., Gardner, A. & Pizzari, T.	Sexual selection in complex communities: Integrating interspecific reproductive interference in structured populations.	Evolution	Snowball	Reproduction (explicit)	R	An abstract trait related to reproductive competitive ability	1	Abstract trait	No information on the inheritance process	Males of the focal species A are under sexual selection and limited male dispersal results in positive assortment by promoting the genetic similarity/dissimilarity of local rivals (social structure). Moreover, males of the interfering species B reduce the number of females and/or ova locally available to A-males. Hence, the reproductive success of A-males depend on the variable competitive abilit…	Microevolution-centered	Generic for Plant	No	2019	Interspecific reproductive interference; parasitism; predation; sexual selection; social evolution; social structure	MULTILEVEL SELECTION; INCLUSIVE FITNESS; KIN SELECTION; POSTZYGOTIC ISOLATION; INBREEDING DEPRESSION; SOCIAL COMPETITION; SPERM COMPETITION; SOFT SELECTION; MUTATION LOAD; EVOLUTION	The social structure of populations plays a key role in shaping variation in sexual selection. In nature, sexual selection occurs in communities of interacting species; however, heterospecifics are rarely included in characterizations of social structure. Heterospecifics can influence the reproductive outcomes of intrasexual competition by interfering with intraspecific sexual interactions (inter…	5	5	73	NA	1025	1036	NA	10.1111/evo.13726
Mollet, FM; Dieckmann, U; Rijnsdorp, AD	Reconstructing the effects of fishing on life-history evolution in North Sea plaice Pleuronectes platessa	MARINE ECOLOGY PROGRESS SERIES	WOS	Competition (implicit), Reproduction (explicit)	CR	Three traits (energy acquisition rate, intercept of the maturation reaction norm, reproductive investment rate)	3	Growth/Maturation	Infinitesimal Quant. Genet.	Individual variation in the three focal traits determine variation in demographic rates and ultimately populations dyanmics. Population dynanmics and fishing drive in turn population abundance together with changes in the population’s composition with regard to age, size, genetic traits, and emerging phenotypic traits	Management-centered	Pleuronectes platessa	Included	2016	Fisheries-induced evolution; Eco-genetic model; Individual-based model; Density-dependent growth; Energy allocation; Energy acquisition; Reproductive investment; Maturation reaction norm	FISHERIES-INDUCED EVOLUTION; MATURATION REACTION NORMS; SOLEA-SOLEA L.; POPULATION-PRODUCTIVITY; PHENOTYPIC PLASTICITY; SELECTIVE MORTALITY; CLIMATE-CHANGE; GENERAL-MODEL; SIZE; GROWTH	Growing evidence suggests that fishing may induce rapid contemporary evolution in certain life-history traits. This study analyzes fisheries-induced changes in life-history traits describing growth, maturation, and reproduction, using an individual-based eco-genetic model that captures both the population dynamics and changes in genetic trait values. The model was successfully calibrated to match…	6	6	542	NA	195	208	NA	10.3354/meps11441
Mollet, FM; Poos, JJ; Dieckmann, U; Rijnsdorp, AD	Evolutionary impact assessment of the North Sea plaice fishery	CANADIAN JOURNAL OF FISHERIES AND AQUATIC SCIENCES	WOS	Competition (implicit), Reproduction (explicit)	CR	Three traits (energy acquisition rate, intercept of the maturation reaction norm, reproductive investment rate)	2	Energy acquisition or allocation	Infinitesimal Quant. Genet.	Individual variation in the three focal traits determine variation in demographic rates and ultimately populations dyanmics. Population dynanmics and fishing drive in turn population abundance together with changes in the population’s composition with regard to age, size, genetic traits, and emerging phenotypic traits	Management-centered	Pleuronectes platessa	Included	2016	NA	PLEURONECTES-PLATESSA L; GENERAL-MODEL; GROWTH; TEMPERATURE; SIZE; REPRODUCTION; MORTALITY; MECHANISM; COD	There is growing evidence that fishing causes evolution in life-history traits that affect the productivity of fish stocks. Here we explore the impact of fisheries-induced evolution (FIE) on the productivity of North Sea plaice (Pleuronectes platessa) using an ecogenetic, individual-based model by comparing management scenarios with and without an evolutionary response. Under status-quo managemen…	16	16	73	7	1126	1137	NA	10.1139/cjfas-2014-0568
Moya-Laraño, J.	Genetic variation, predator–prey interactions and food web structure.	Phil. Trans. R. Soc. B	Snowball	Competition (explicit, food web)	C	Growth rate and phenology	2	Growth/Maturation	Infinitesimal Quant. Genet.	The genetic variation in growth rate of the focal predator determine the opportunity for predation (competition with other pradators) and the abundance of the prey, which affect in tiurn the gentic composition of the focal predator's population..	Ecology-centered	Generic	Not included	2011	ecological networks; food web robustness and stability; genetic variation and diversity; growth rate and phenology; individual variation; multivariate phenotypes	INTERACTION STRENGTH; BODY-SIZE; INTRAGUILD PREDATION; TROPHIC INTERACTIONS; BEHAVIORAL SYNDROMES; INTRASPECIFIC COMPETITION; EVOLUTIONARY CONSEQUENCES; COMMUNITY HERITABILITY; STABILITY RELATIONSHIP; PHENOTYPIC PLASTICITY	Food webs are networks of species that feed on each other. The role that within-population phenotypic and genetic variation plays in food web structure is largely unknown. Here, I show via simulation how variation in two key traits, growth rates and phenology, by influencing the variability of body sizes present through time, can potentially affect several structural parameters in the direction o…	36	36	366	1569	1425	1437	NA	10.1098/rstb.2010.0241
Nathan, LR; Mamoozadeh, N; Tumas, HR; Gunselman, S; Klass, K; Metcalfe, A; Edge, C; Waitsh, LP; Spruell, P; Lowery, E; Connor, E; Bearlin, AR; Fortin, MJ; Landguth, E	A spatially-explicit, individual-based demogenetic simulation framework for evaluating hybridization dynamics	ECOLOGICAL MODELLING	WOS	Competition (implicit), mating with possibly hybridization	CR	Growth, "fitness", and mate preference, which depend on the hybridization index (Hindex)	3	Growth/Maturation and Mating	Infinitesimal Quant. Genet.	The variable Hindex determine interindividual variations in performances (growth, reproduction) of the offspring, which itself affect the genetic composition at next generation	Management-centered	Salvelinus confluentus and Salvelinus malma	Included (introduction=stocking)	2019	Hybridization; IBM simulation; Landscape; Riverscape; Eco-evolutionary	VARDEN SALVELINUS-MALMA; BULL TROUT; DOLLY-VARDEN; CLIMATE-CHANGE; CUTTHROAT TROUT; HYBRID ZONE; ADAPTIVE INTROGRESSION; INVASIVE HYBRIDIZATION; NATURAL HYBRIDIZATION; GENETIC CONSERVATION	Spatially-explicit individual-based simulation models provide a valuable tool for exploring complex ecological and evolutionary processes that are not easily empirically measured. Here, we present modifications of a spatially-explicit individual-based simulation model (CDMetaPOP) to accommodate a two-species system and simulations involving interspecific hybridization. We first describe how a hyb…	5	5	401	NA	40	51	NA	10.1016/j.ecolmodel.2019.03.002
Netz, C; Hildenbrandt, H; Weissing, FJ	Complex eco-evolutionary dynamics induced by the coevolution of predator-prey movement strategies	EVOLUTIONARY ECOLOGY	WOS	Competition, Movement in an explicit prey-predator system (with an explicit resource for the prey)	C	Movement strategy (based on the evaluation of the suitability of neighbouring environment) in both the prey and the predator	2	Dispersal	Mendelian Pop. Genet.	The movement strategies of both preys and predators determine the competition patterns among preys and among predators, which govern their their lifetime reproductive success, and the genetic composition of the system at next generation	Ecology-centered	generic	Not included	2022	Individual variation; Mechanistic model; Movement ecology; Polymorphism; Predator-prey interaction; Spatial pattern formation	HABITAT CHOICE; POPULATION-DYNAMICS; SYSTEMS; MODELS; SELECTION; BEHAVIOR	The coevolution of predators and prey has been the subject of much empirical and theoretical research that produced intriguing insights into the interplay of ecology and evolution. To allow for mathematical analysis, models of predator-prey coevolution are often coarse-grained, focussing on population-level processes and largely neglecting individual-level behaviour. As selection is acting on ind…	1	1	36	1	1	17	NA	10.1007/s10682-021-10140-x
Nonaka, E; Kaitala, V	The effects of functional response and host abundance fluctuations on genetic rescue in parasitoids with single-locus sex determination	ECOLOGY AND EVOLUTION	WOS	Competition (implicit), mating, in explicit parasotoid-host system	CR	Genotypic viability/sterility	1	Mating	Mendelian Pop. Genet.	inbreeding (diploid male) extinction vortex	Microevolution-centered	parasitoids	Not included	2020	dispersal; eco-evolutionary dynamics; genetic drift; individual-based model; population bottleneck; spatially structured population	DIPLOID MALE PRODUCTION; LIFETIME REPRODUCTIVE SUCCESS; HABITAT FRAGMENTATION; POPULATION-GENETICS; DETERMINING ALLELES; ISLAND ISOLATION; MATING SYSTEM; HYMENOPTERA; DISPERSAL; WASP	Many parasitoids have single-locus complementary sex determination (sl-CSD), which produces sterile or inviable males when homozygous at the sex determining locus. A previous study theoretically showed that small populations have elevated risks of extinction due to the positive feedback between inbreeding and small population size, referred to as the diploid male vortex. A few modeling studies ha…	0	0	10	23	13030	13043	NA	10.1002/ece3.6889
Nonaka, E; Svanback, R; Thibert-Plante, X; Englund, G; Brannstrom, A	Mechanisms by Which Phenotypic Plasticity Affects Adaptive Divergence and Ecological Speciation	AMERICAN NATURALIST	WOS	Mating (explicit, assortative), competition (explicit)	CR	Plasticity in mate choice, competition	1	Growth/Maturation and Mating	Infinitesimal Quant. Genet.	Role of plasticity in adaptive divergence and reproductive isolation toward sympatric speciation	Macroevolution-centered	Generic	Not included	2015	assortative mating; eco-evolutionary dynamics; ecological; speciation; habitat choice; individual-based model; phenotypic plasticity	GENE FLOW; MORPHOLOGICAL PLASTICITY; FEEDING EFFICIENCY; HABITAT CHOICE; BODY-SIZE; EVOLUTION; SPECIALIZATION; POPULATION; ENVIRONMENT; ADAPTATION	Phenotypic plasticity is the ability of one genotype to produce different phenotypes depending on environmental conditions. Several conceptual models emphasize the role of plasticity in promoting reproductive isolation and, ultimately, speciation in populations that forage on two or more resources. These models predict that plasticity plays a critical role in the early stages of speciation, prior…	35	35	186	5	E126	E143	NA	10.1086/683231
Papaïx, J., Rimbaud, L., Burdon, J.J., Zhan, J. & Thrall, P.H.	Differential impact of landscape-scale strategies for crop cultivar deployment on disease dynamics, resistance durability and long-term evolutionary control.	NA	Snowball	Competition, plant resistance in an explicit pathogen-plant system	C	Efficacy of infection (pathogen)	1	Virulence	Mendelian Pop. Genet.	Crop cultivar deployment strategies in space and time and the variation of key pathogen life-history traits bjointly determine epidemiological dynamics, which drive the evolution of resistance durability and determine the long-term efficacy of evolutionary control	Management-centered	Crop-pathogen system	Yes	2018	cropping ratio; durability; epidemiological control; landscape; resistance deployment strategy; spatial aggregation; spatially explicit model; susceptible-exposed-infectious-removed	DURABLE RESISTANCE; PLANT-PATHOGENS; AGRICULTURAL LANDSCAPES; QUANTITATIVE RESISTANCE; HOST-RESISTANCE; LEAF RUST; MANAGEMENT; VIRULENCE; METAPOPULATION; ADAPTATION	A multitude of resistance deployment strategies have been proposed to tackle the evolutionary potential of pathogens to overcome plant resistance. In particular, many landscape-based strategies rely on the deployment of resistant and susceptible cultivars in an agricultural landscape as a mosaic. However, the design of such strategies is not easy as strategies targeting epidemiological or evoluti…	17	17	11	5	705	717	NA	10.1111/eva.12570
Pattni, K; Overton, CE; Sharkey, KJ	Evolutionary graph theory derived from eco-evolutionary dynamics	JOURNAL OF THEORETICAL BIOLOGY	WOS	Competition (implicit, frequency dependence)	C	The "type" involved in frequency-dependent selection	1	Abstract trait	Mendelian Pop. Genet.	Interaction of individuals and their environment affect the the size and distribution of a population (ecological dynamics). Evolutionary forces such as mutation and natural selection affect the genetic composition of the population. This model examines the consequence of a negative ecological feedback loop that suppresses ecological dynamics by forcing births and deaths to be coupled on the evol…	Microevolution-centered	Generic	Not included	2021	Networks; Markov process; Individual-based model; Ecological dynamics; Evolutionary dynamics	FIXATION PROBABILITY; ADAPTIVE EVOLUTION; POPULATION; SPREAD; NETWORK; MODELS; COOPERATION	A biologically motivated individual-based framework for evolution in network-structured populations is developed that can accommodate eco-evolutionary dynamics. This framework is used to construct a network birth and death model. The evolutionary graph theory model, which considers evolutionary dynamics only, is derived as a special case, highlighting additional assumptions that diverge from real…	1	1	519	NA	NA	NA	110648	10.1016/j.jtbi.2021.110648
Peniston, JH; Barfield, M; Holt, RD	Pulsed Immigration Events Can Facilitate Adaptation to Harsh Sink Environments	AMERICAN NATURALIST	WOS	Competition (implicit), Reproduction (explicit)	CR	Abstract trait related to survival	1	Abstract trait	Mendelian Pop Genet. OR Mendelian Quant Genet.	effect of immigration on adaptation	Microevolution-centered	Generic	Not included	2019	niche evolution; variable migration; range expansion; genetic architecture; eco-evolutionary dynamics; propagule pressure	LOCAL ADAPTATION; PROPAGULE PRESSURE; NATURAL-SELECTION; NICHE EVOLUTION; GENE FLOW; DENSITY-DEPENDENCE; CAKILE-EDENTULA; DISPERSAL; POPULATION; DYNAMICS	In nature, rates of dispersal vary greatly over time, yet most theoretical explorations of ecological and evolutionary dynamics to date have assumed constant movement rates. Here we examine how a particular pattern of temporal variation-periodic pulses of immigration-influences adaptation to a harsh environment, in which a species experiences conditions outside its niche requirements. Using both …	7	7	194	3	316	333	NA	10.1086/704608
Piou, C; Prevost, E	A demo-genetic individual-based model for Atlantic salmon populations: Model structure, parameterization and sensitivity	ECOLOGICAL MODELLING	WOS	Competition (implicit, density-dependence), Reproduction (explicit)	CR	Size threshold for maturation (smoltification and sexual maturation)	2	Growth/Maturation	Mendelian Quant. Genet.	Variation in individual size are determined by genotype and environment, and drives population dynamics, which in return affect genetic composition.	Ecology-centered	Salmo salar	Not included	2012	Individual-based model; Pattern-oriented modelling; Diadromous fish; Life-history strategies; Salmo salar	ALTERNATIVE REPRODUCTIVE TACTICS; DENSITY-DEPENDENT GROWTH; LIFE-HISTORY VARIATION; MATURE MALE PARR; CLIMATE-CHANGE; SALAR L; REACTION NORMS; OCEAN CLIMATE; SOCIAL-STATUS; BODY-SIZE	Predicting the persistence and adaptability of natural populations to climate change is a challenging task. Mechanistic models that integrate biological and evolutionary processes are helpful toward this aim. Atlantic salmon, Salmo salar (L.), is a good candidate to assess the effect of environmental change on a species with a complex life history through an integrative modelling approach due to …	39	39	231	NA	37	52	NA	10.1016/j.ecolmodel.2012.01.025
Piou, C; Prevost, E	Contrasting effects of climate change in continental vs. oceanic environments on population persistence and microevolution of Atlantic salmon	GLOBAL CHANGE BIOLOGY	WOS	Competition (implicit, density-dependence), Reproduction (explicit)	CR	Size threshold for maturation (smoltification and sexual maturation)	2	Growth/Maturation	Mendelian Quant. Genet.	Variation in individual size are determined by genotype and environment, and drives population dynamics, which in return affect genetic composition.	Management-centered	Salmo salar	Included	2013	diadromous fish; ecogenetic modelling; evolutionary demography; extinction risk; life-history strategies; phenotypic plasticity; population dynamics; river flow management; Salmo salar	LIFE-HISTORY VARIATION; ALTERNATIVE REPRODUCTIVE TACTICS; DENSITY-DEPENDENT GROWTH; PHENOTYPIC PLASTICITY; CHINOOK SALMON; SALAR L.; WATER TEMPERATURE; GENETIC-VARIATION; REACTION NORMS; SMOLT SIZE	Facing climate change (CC), species are prone to multiple modifications in their environment that can lead to extinction, migration or adaptation. Identifying the role and interplay of different potential stressors becomes a key question. Anadromous fishes will be exposed to both river and oceanic habitat changes. For Atlantic salmon, the river water temperature, river flow and oceanic growth con…	35	35	19	3	711	723	NA	10.1111/gcb.12085
Piou, C; Taylor, MH; Papaix, J; Prevost, E	Modelling the interactive effects of selective fishing and environmental change on Atlantic salmon demogenetics	JOURNAL OF APPLIED ECOLOGY	WOS	Competition (implicit), Reproduction (explicit)	CR	Size threshold for maturation (smoltification and sexual maturation)	2	Growth/Maturation	Mendelian Quant. Genet.	Variable maturation decision (for migration at sea and reproduction), combined with environmental quality, determine the life-time reproductiove success of individuals, which impacts in return the genetic composition of next generation	Management-centered	Salmo salar	yes (fishing)	2015	anadromous fish; climate change; fisheries-induced evolution; fishing regulations; individual-based model; life-history strategies; Salmo salar	FISHERIES-INDUCED EVOLUTION; LIFE-HISTORY VARIATION; INDIVIDUAL-BASED MODEL; CLIMATE-CHANGE; SALAR L.; POPULATION-DYNAMICS; REACTION NORMS; MATURATION; SIZE; AGE	Changes in life-history traits have been observed in many fish species over past decades. This led to the fisheries-induced evolution' hypothesis proposing that fisheries may be causing genetic changes to populations through selective harvesting. Another hypothesis, which is not mutually exclusive, is that observed changes are due to phenotypic plasticity in response to environmental changes. Usi…	7	7	52	6	1629	1637	NA	10.1111/1365-2664.12512
Ponchon, A; Scarpa, A; Bocedi, G; Palmer, SCF; Travis, JMJ	Prospecting and informed dispersal: Understanding and predicting their joint eco-evolutionary dynamics	ECOLOGY AND EVOLUTION	WOS	Competition (implicit), Reproduction (implicit)	C	Prospecting, emigration (dispersal behavior)	2	Dispersal	Mendelian Pop. Genet.	The genetic variation in prospecting abilities and propensity to emigrate, combined with the cost of propection, determine the reproductive success of individual, and the optimal value of prospecting and emigration rates.	Spatial-centered	generic	Not included	2021	breeding failure; breeding habitat selection; conspecific breeding success; environmental changes; population dynamics; social information	BREEDING HABITAT SELECTION; CONSPECIFIC REPRODUCTIVE SUCCESS; PUBLIC INFORMATION; SOCIAL INFORMATION; SITE SELECTION; STRATEGIES; BEHAVIOR; CONSEQUENCES; MOVEMENTS; PERSONALITY	The ability of individuals to leave a current breeding area and select a future one is important, because such decisions can have multiple consequences for individual fitness, but also for metapopulation dynamics, structure, and long-term persistence through non-random dispersal patterns. In the wild, many colonial and territorial animal species display informed dispersal strategies, where indivi…	1	1	11	21	15289	15302	NA	10.1002/ece3.8215
Pontarp, M; Ripa, J; Lundberg, P	On the origin of phylogenetic structure in competitive metacommunities	EVOLUTIONARY ECOLOGY RESEARCH	WOS	Competition (implicit)	C	Abstract trait, related to competitive ability	1	Abstract trait	Mendelian Pop. Genet.	Parameters of the model dictate individuals’ strength of competition for common resources, local and regional habitat properties in an abstract resource landscape, and dispersal propensity. Variation in competition, evolutionary contingencies, biogeography, and dispersal drices the macro-evolution of metacommunities driven.	Macroevolution-centered	generic	Not included	2012	assembly; community; competition; ecology; evolution; phylogenetic structure	NICHE CONSERVATISM; COMMUNITY ECOLOGY; SPECIES-DIVERSITY; EVOLUTION; FOREST; SPECIATION; EXCLUSION; RADIATION; ENDEMISM; ISLANDS	Question: Under what circumstances are local communities and metacommunities phylogenetically clustered, overdispersed or random assemblages in terms of phylogenetic relatedness? Methods: An individual-based eco-evolutionary model was used to explain the link between system properties, ecological and evolutionary processes, and phylogenetic patterns in a spatially explicit competitive metacommuni…	16	16	14	3	269	284	NA	NA
Pontarp, M; Ripa, J; Lundberg, P	The Biogeography of Adaptive Radiations and the Geographic Overlap of Sister Species	AMERICAN NATURALIST	WOS	Competition (implicit)	C	Resource utilization trait (e.g., beak size) and Abiotic tolerance trait (e.g., physiological tolerance to temperature, influencing reproduction and survival)	2	Abstract trait	Mendelian Pop. Genet.	The fitness each individual in a given habitat depends on its resource utilization trait z, abiotic tolerance trait (u), the z trait of all other individuals competing for the same resources locally, the local resource distribution, and local abiotic environmental conditions. Variation in fitness drive the dynamics of the community, eventually lead to adaptive radiation, and impact in return the …	Macroevolution-centered	generic	Not included	2015	ecological interactions; evolutionary dynamics; speciation; adaptive radiation; metacommunity; individual-based modeling	SYMPATRIC SPECIATION; GENE FLOW; PHYLOGENETIC STRUCTURE; ECOLOGICAL SPECIATION; PATTERNS; DIVERSITY; EVOLUTION; DISPERSAL; MODELS; DIVERGENCE	The biogeography of speciation and what can be learned about the past mode of speciation from current biogeography of sister species are recurrent problems in evolution. We used a trait- and individual-based, eco-evolutionary model to simulate adaptive radiations and recorded the geographical overlap of species during and after evolutionary branching (speciation). We compared the spatial overlap …	17	17	186	5	565	581	NA	10.1086/683260
Pontarp, M; Wiens, JJ	The origin of species richness patterns along environmental gradients: uniting explanations based on time, diversification rate and carrying capacity	JOURNAL OF BIOGEOGRAPHY	WOS	Competition (implicit)	C	Abstract trait, related to competitive ability	1	Abstract trait	Mendelian Pop. Genet.	The fitness each individual in a given habitat depends on its resource utilization trait z, abiotic tolerance trait (u), the z trait of all other individuals competing for the same resources locally, the local resource distribution, and local abiotic environmental conditions. Variation in fitness drive the dynamics of the community, eventually lead to adaptive radiation, and impact in return the …	Macroevolution-centered	generic	Not included	2017	carrying capacity; competition; dispersal; diversification; niche; simulation; speciation; species richness; time-for-speciation	LATITUDINAL DIVERSITY GRADIENT; HIGH TROPICAL DIVERSITY; NICHE CONSERVATISM; COMPETITIVE-EXCLUSION; BIODIVERSITY PATTERNS; TEMPERATURE-GRADIENTS; SYMPATRIC SPECIATION; ECOLOGICAL LIMITS; EVOLUTIONARY; BIOGEOGRAPHY	Aims Patterns of species richness, such as the remarkable biodiversity of tropical regions, have been documented and studied for centuries. However, their underlying evolutionary and ecological causes are still incompletely understood. A commonly stated paradigm in the literature is that high richness in some habitats is directly caused by one of three competing explanations: (1) greater time-for…	46	46	44	4	722	735	NA	10.1111/jbi.12896
Reuter, H., Kruse, M., Rovellini, A. & Breckling, B.	Evolutionary trends in fish schools in heterogeneous environments	Ecological Modelling	Snowball	Competition (explicit)	Coo	Schooling behaviour (collective foraging )	1	Cognitive ebhaviour	Infinitesimal Quant. Genet.	the environmental configuration of food patches is crucial for schoolingfish to be more efficient in foraging	Spatial-centered	FIsh	Not included	2016	Fish schools; Individual-based model; Spatial heterogeneity; Food patch; Evolution	SELF-ORGANIZATION; COLLECTIVE BEHAVIOR; EMERGENT PROPERTIES; SIMULATION; MODELS; SIZE; PREY; INFORMATION; PATCHINESS; DENSITY	Individual-based modelling has contributed substantially to the understanding of fish schooling behaviour. Schooling is considered to grant several advantages, such as increased defense against predators and increased foraging success. Whereas the former has been well studied with empirical investigations and different modelling approaches, the latter has not received as much attention. Foraging …	7	7	326	NA	23	35	NA	10.1016/j.ecolmodel.2015.09.008
Rimbaud, L., Papaïx, J., Barrett, L.G., Burdon, J.J. & Thrall, P.H.	Mosaics, mixtures, rotations or pyramiding: What is the optimal strategy to deploy major gene resistance?	EVOLUTIONARY APPLICATIONS	Snowball	Competition (explicit , pathogen-plant system)	C	Efficacy of infection (pathogen)	1	Virulence	Mendelian Pop. Genet.	The spatial arrangement of plant, together with the variation in life-history traits of pathogen, determine the evolution of resistance to plant defense by pathogens	Management-centered	Crop-pathogen system	Yes	2018	demogenetic model; deployment strategy; durable resistance; evolutionary epidemiology; gene-for-gene resistance; major gene resistance; Puccinia; spatially explicit modelling	WHEAT CULTIVAR MIXTURES; DURABLE RESISTANCE; PLANT-RESISTANCE; DISEASE-CONTROL; MULTILINE CULTIVARS; STRIPE RUST; DURABILITY; EVOLUTION; HETEROGENEITY; PATHOGENS	Once deployed uniformly in the field, genetically controlled plant resistance is often quickly overcome by pathogens, resulting in dramatic losses. Several strategies have been proposed to constrain the evolutionary potential of pathogens and thus increase resistance durability. These strategies can be classified into four categories, depending on whether resistance sources are varied across time…	23	24	11	10	1791	1810	NA	10.1111/eva.12681
Ripa, J	Ecology and macroevolution - evolutionary niche monopolisation as a mechanisms of niche conservatism	OIKOS	WOS	Competition (implicit)	C	Two niche traits: one trait determines the utilisation of nR different resources; the other determines the adaptation to nH different habitats	2	Growth/Maturation	Mendelian Pop. Genet.	the values of the two niche trait determine the intensity of competition, which impact in return the genetc composition of the population at next generation	Macroevolution-centered	generic	Not included	2019	adaptive radiation; coevolution; adaptive zone	PHYLOGENETIC STRUCTURE; ADAPTIVE RADIATION; GENE FLOW; ADAPTATION; MONOPOLIZATION; SPECIATION; ORGANIZATION; DIVERSITY; DYNAMICS; PATTERNS	Explaining macroevolution from microevolution is a key issue in contemporary evolutionary theory. A recurrent macroevolutionary pattern is that some niche-related traits consistently evolve slower than others, so called niche conservatism. Despite a growing amount of data, the underlying evolutionary processes are not fully understood. I here analyse adaptive radiations in an individual-based eco…	2	2	128	3	380	391	NA	10.1111/oik.05672
Ripa, J; Johansson, J	Replacement and displacement driven by innovations, competition, and extinctions	EVOLUTIONARY ECOLOGY RESEARCH	WOS	indirect competition for resources	C	Abstract trait, related to competitive ability	1	Abstract trait	Mendelian Pop. Genet.	Extinction/radiation…	Macroevolution-centered	generic	Not included	2016	adaptive radiation; competition; extinction; incumbent replacement; key innovation; macroevolution; relict species	SYMPATRIC SPECIATION; EVOLUTIONARY TIME; LOCAL ADAPTATION; MASS EXTINCTION; PROGRESS; SCALE; MACROEVOLUTION; COMPLEXITY; EXCLUSION; DYNAMICS	Background: A key innovation may allow one group of species to radiate and replace another, but the role of competition and background extinctions for the replacement process is vigorously debated and unclear. Questions: Is a minimum competitive advantage necessary to initiate replacement? Are background extinctions of the incumbent species necessary? What speciation and extinction dynamics chara…	1	1	17	6	757	770	NA	NA
Soularue, J.-P. & Kremer, A.	Evolutionary responses of tree phenology to the combined effects of assortative mating, gene flow and divergent selection.	NA	Snowball	Competition (implicit), Reproduction (explicit)	R	Phenology	1	Mating	Infinitesimal Quant. Genet.	The timing of budburst (TBB) determines individual fitness directly through its relationship with performance (viability selection), and indirectly through assortative mating (sexual selection). The combination of the environmental gradient of TBB and assortative mating creates contrasting genetic clines, depending on the direction of divergent selection.	Microevolution-centered	Plant	Not included	2014	NA	CLIMATE-CHANGE; ADAPTIVE RESPONSES; MIGRATION LOAD; LEAF PHENOLOGY; FOREST TREES; POPULATIONS; POLLEN; ADAPTATION; SEED; OAK	The timing of bud burst (TBB) in temperate trees is a key adaptive trait, the expression of which is triggered by temperature gradients across the landscape. TBB is strongly correlated with flowering time and is therefore probably mediated by assortative mating. We derived theoretical predictions and realized numerical simulations of evolutionary changes in TBB in response to divergent selection …	27	27	113	6	485	494	NA	10.1038/hdy.2014.51
Sun, P; Shang, YK; Sun, RL; Tian, YJ; Heino, M	The Effects of Selective Harvest on Japanese Spanish Mackerel (Scomberomorus niphonius) Phenotypic Evolution	FRONTIERS IN ECOLOGY AND EVOLUTION	WOS	Competition (implicit), Reproduction (explicit)	CR	Five traits (juvenile growth rate, growth investment at maturation, growth investment decay post-maturation, intercept+slope maturation reaction norm)	5	Growth/Maturation	Infinitesimal Quant. Genet.	evolution of age and size at maturation under selective fishing	Management-centered	Scomberomorus niphonius	yes (fishing)	2022	fisheries-induced evolution; eco-genetic model; gear selectivity; life history traits; fisheries management	FISHERIES-INDUCED EVOLUTION; LIFE-HISTORY EVOLUTION; FISHING GEAR; REACTION NORMS; SIZE; POPULATIONS; GROWTH; AGE; CONSEQUENCES; MATURATION	Japanese Spanish mackerel (Scomberomorus niphonius) is an important fish species in the China Seas with wide distribution, extensive migration, and high economic value. This species has been yielding high fisheries production despite experiencing continuously high fishing pressure and the conversion from gillnet to trawl harvesting. Meanwhile, changes in life-history traits have been observed, in…	0	0	10	NA	NA	NA	844693	10.3389/fevo.2022.844693
Sylvester, EVA; Wringe, BF; Duffy, SJ; Hamilton, LC; Fleming, IA; Castellani, M; Bentzen, P; Bradbury, IR	Estimating the relative fitness of escaped farmed salmon offspring in the wild and modelling the consequences of invasion for wild populations	EVOLUTIONARY APPLICATIONS	WOS	Competition (implicit, desnity-dependence), Reproduction (explicit)	CR	Wild/farm phenotype	1	Growth/Maturation and Mating	Mendelian Quant. Genet.	Evolution of "wild phenotype" under hybridization with farmed stock	Management-centered	Salmo salar	yes (fishing)	2019	aquaculture impacts; fish farming; introgression; population eco-genetic modelling; relative fitness; Salmo salar	ATLANTIC SALMON; GENETIC INTROGRESSION; NATIVE POPULATIONS; LOCAL ADAPTATION; LIFE-HISTORY; SALAR; HYBRID; HYBRIDIZATION; MATURITY; SIZE	Throughout their native range, wild Atlantic salmon populations are threatened by hybridization and introgression with escapees from net-pen salmon aquaculture. Although domestic-wild hybrid offspring have shown reduced fitness in laboratory and field experiments, consequential impacts on population abundance and genetic integrity remain difficult to predict in the field, in part because the stre…	16	16	12	4	705	717	NA	10.1111/eva.12746
Takahashi, D; Brannstrom, A; Mazzucco, R; Yamauchi, A; Dieckmann, U	Abrupt community transitions and cyclic evolutionary dynamics in complex food webs	JOURNAL OF THEORETICAL BIOLOGY	WOS	Competition (explicit, prey-predator system)	C	Foraging traits (i.e., niche as a consumer) and vulnerability traits (i.e., vulnerability to foraging)	2	Growth/Maturation	Mendelian Pop. Genet.	The values of foraging and vulnerability traits determine the intensity of foraging and interference competition, which affect in utrn the trait distribution at next generation	Macroevolution-centered	generic	Not included	2013	Individual-based model; Extinction cascade; Trophic-level evolution; Consumer collapse	SELF-ORGANIZED CRITICALITY; COUPLED CHEMICAL-REACTIONS; LONG-TERM EVOLUTION; POPULATION-DYNAMICS; TROPHIC STRUCTURE; MODEL; ECOLOGY; COEVOLUTION; EMERGENCE; STABILITY	Understanding the emergence and maintenance of biodiversity ranks among the most fundamental challenges in evolutionary ecology. While processes of community assembly have frequently been analyzed from an ecological perspective, their evolutionary dimensions have so far received less attention. To elucidate the eco-evolutionary processes underlying the long-term build-up and potential collapse of…	14	14	337	NA	181	189	NA	10.1016/j.jtbi.2013.08.003
Travis, J.M.J., Smith, H.S. & Ranwala, S.M.W.	Towards a mechanistic understanding of dispersal evolution in plants: conservation implications.	NA	Snowball	Competition (implicit)	C	Dispersal (height of seed release), growth rate	2	Growth/Maturation, Dispersal	Mendelian Pop. Genet.	The variation in release height of seeds determines seed dipsersal abilities and the reproductive success in a fragmented lanscape, which drives in turn the evolution of dispersal.	Spatial-centered	Plant	no	2010	Biological invasions; climate change; dispersal; evolution; exotic species; range shifting	LONG-DISTANCE DISPERSAL; SEED DISPERSAL; REDUCED DISPERSAL; KIN COMPETITION; CLIMATE-CHANGE; RANGE; METAPOPULATION; DYNAMICS; INVASION; MODELS	Aim A species' dispersal characteristics will play a key role in determining its likely fate during a period of environmental change. However, these characteristics are not constant within a species - instead, there is often both considerable interpopulation and interindividual variability. Also changes in selection pressures can result in the evolution of dispersal characteristics, with knock-on…	55	55	16	4	690	702	NA	10.1111/j.1472-4642.2010.00674.x
Travis, JMJ; Mustin, K; Barton, KA; Benton, TG; Clobert, J; Delgado, MM; Dytham, C; Hovestadt, T; Palmer, SCF; Van Dyck, H; Bonte, D	Modelling dispersal: an eco-evolutionary framework incorporating emigration, movement, settlement behaviour and the multiple costs involved	METHODS IN ECOLOGY AND EVOLUTION	WOS	Competition (implicit)	C	The probability of emigration, the investment in reproduction or the movement rules	2	Dispersal	Mendelian Pop. Genet.	The variations in the probability of emigration, the investment in reproduction or the movement rules determine the variation in dispersal, which then influence the strength o competition, and in return the genetic composition	Spatial-centered	generic	Not included	2012	evolutionary biology; life-history; migration; modelling; population ecology; trade off; transition	PHENOTYPIC PLASTICITY; TRADE-OFFS; NATAL DISPERSAL; CONTEMPORARY EVOLUTION; DEPENDENT DISPERSAL; RESOURCE-ALLOCATION; POPULATION-DENSITY; LOCAL ADAPTATION; SEED DISPERSAL; SIZE	1. Understanding the causes and consequences of dispersal remains a central topic in ecology and evolution. However, a mismatch exists between our empirical understanding of the complexity of dispersal and our representation of dispersal in models. While the empirical literature is replete with examples of condition dependence at the emigration, movement and settlement phases, models rarely incor…	120	120	3	4	628	641	NA	10.1111/j.2041-210X.2012.00193.x
Urban, MC; Scarpa, A; Travis, JMJ; Bocedi, G	Maladapted Prey Subsidize Predators and Facilitate Range Expansion*	AMERICAN NATURALIST	WOS	Competition (explicit, prey-predator system)	C	Prey defense	1	Defence	Mendelian Pop. Genet. OR Mendelian Quant. Genet.	Immigration of undefended prey from predator-free patches increased predator abundances and decreased defended prey through eco-evolutionary apparent competition.	Spatial-centered	Generic	Not included	2019	eco-evolution; predator-prey interactions; local adaptation; gene flow; climate change	ECO-EVOLUTIONARY DYNAMICS; SPECIES RANGE; GENE FLOW; CLIMATE-CHANGE; INTERSPECIFIC COMPETITION; ANTIPREDATOR DEFENSES; FOOD SUPPLEMENTATION; ENERGY ACQUISITION; DISPERSAL; COEVOLUTION	Dispersal of prey from predator-free patches frequently supplies a trophic subsidy to predators by providing more prey than are produced locally. Prey arriving from predator-free patches might also have evolved weaker defenses against predators and thus enhance trophic subsidies by providing easily captured prey. Using local models assuming a linear or accelerating trade-off between defense and p…	7	7	194	4	590	612	NA	10.1086/704780
van Benthem, KJ; Wittmann, MJ	Density dependence on multiple spatial scales maintains spatial variation in both abundance and traits	JOURNAL OF THEORETICAL BIOLOGY	WOS	Competition (implicit), Reproduction (implicit)	CR	Abstract, and the phenotype/fitness relationship depends on density (through competition)	1	Abstract trait	Mendelian Quant. Genet.	Local density determine the optimal traits value, which in turn affect local density	Microevolution-centered	generic	Not included	2020	Eco-evolutionary dynamics; Population density; Diversity; Allee effect; Density-dependent selection	HETEROGENEOUS ENVIRONMENTS; LOCAL ADAPTATION; POPULATION; COEXISTENCE; EVOLUTION; DYNAMICS; VARIABILITY; MAINTENANCE; COMPETITION; MECHANISMS	Population density affects fitness through various processes, such as mate finding and competition. The fitness of individuals in a population can in turn affect its density, making population density a key quantity linking ecological and evolutionary processes. Density effects are, however, rarely homogeneous. Different life-history processes can be affected by density over different spatial sca…	1	1	491	NA	NA	NA	110142	10.1016/j.jtbi.2019.110142
van der Post, DJ; Verbrugge, R; Hemelrijk, CK	The Evolution of Different Forms of Sociality: Behavioral Mechanisms and Eco-Evolutionary Feedback	PLOS ONE	WOS	Competition (implicit)	COO	19 trait related to decision, vigilance, grouping, foraging…	19	Cognitive ebhaviour	Mendelian Pop. Genet.	Evolution in grouping-related trait alter selection pressure on vigilance, and vice-versa.	Ecology-centered	generic	Not included	2015	NA	GROUP-SIZE; VIGILANCE; EMERGENCE; DIET; INDIVIDUALS; PRIMATE; BRAIN; MODEL	Different forms of sociality have evolved via unique evolutionary trajectories. However, it remains unknown to what extent trajectories of social evolution depend on the specific characteristics of different species. Our approach to studying such trajectories is to use evolutionary case-studies, so that we can investigate how grouping co-evolves with a multitude of individual characteristics. Her…	9	9	10	1	NA	NA	e0117027	10.1371/journal.pone.0117027
van Eldijk, TJB; Bisschop, K; Etienne, RS	Uniting Community Ecology and Evolutionary Rescue Theory: Community-Wide Rescue Leads to a Rapid Loss of Rare Species	FRONTIERS IN ECOLOGY AND EVOLUTION	WOS	Competition (implicit)	C	Abstract trait, related to competitive ability	1	Abstract trait	Mendelian Pop. Genet.	When the resident species has a negative growth rate, mutation allows positive growth rate, which change the outcome of competition	Macroevolution-centered	generic	Not included	2020	neutral theory of biodiversity; community rescue; evolutionary rescue; adaptation to environmental change; species abundance distributions; antibiotic resistance; microbial community evolution; extinction of rare species	ABUNDANCE; CONSEQUENCES; BIOGEOGRAPHY; EXTINCTION; PATTERNS	Most ecological communities are facing changing environments, particularly due to global change. When migration is impossible, adaptation to these altered environments is necessary to survive. Yet, we have little theoretical understanding how ecological communities respond both ecologically and evolutionarily to such environmental change. Here we introduce a simple eco-evolutionary model, the Com…	1	1	8	NA	NA	NA	552268	10.3389/fevo.2020.552268
Wang, HY; Chen, YS; Hsu, CC; Shen, SF	Fishing-induced changes in adult length are mediated by skipped-spawning	ECOLOGICAL APPLICATIONS	WOS	Competition (implicit, density-dependence)	CR	Propensity to skipped spawning	1	Mating	Infinitesimal Quant. Genet.	Fishing-induced evolution of skipped spawning and size truncation interact to shape the observed temporal changes in mean catch lengths for tuna	Management-centered	Thunnus orientalis	Included (fishing)	2017	adult demography; eco-genetic individual-based modeling; fisheries selectivity; fishing-induced evolution; life history trade-offs; Pacific bluefin tuna; Thunnus orientalis	PACIFIC BLUEFIN TUNA; DEPENDENT ENERGY ALLOCATION; THUNNUS-ORIENTALIS; AGE-STRUCTURE; BIPHASIC GROWTH; EVOLUTION; MATURATION; FITNESS; RECRUITMENT; SELECTION	Elucidating fishing effects on fish population dynamics is a critical step toward sustainable fisheries management. Despite previous studies that have suggested age or size truncation in exploited fish populations, other aspects of fishing effects on population demography, e. g., via altering life histories and density, have received less attention. Here, we investigated the fishing effects alter…	3	3	27	1	274	284	NA	10.1002/eap.1441
Wang, HY; Hook, TO	Eco-genetic model to explore fishing-induced ecological and evolutionary effects on growth and maturation schedules	EVOLUTIONARY APPLICATIONS	WOS	Competition (implicit, density-dependence)	C	Growth rate, maturation treshold	2	Growth/Maturation	Infinitesimal Quant. Genet.	Depending on density and phenotype-driven fishing, life-history traits (maturation schedules and growth rates) evolve different values	Management-centered	generic for freshwater fishes	Yes (fishing)	2009	fishing induced evolution; maturation reaction norm; walleye; whitefish	COD GADUS-MORHUA; FISHERIES-INDUCED EVOLUTION; LIFE-HISTORY EVOLUTION; INDIVIDUAL-BASED MODEL; REACTION NORMS; HARVESTED POPULATIONS; SELECTIVE MORTALITY; BIPHASIC GROWTH; RAPID EVOLUTION; SMALLMOUTH BASS	Eco-genetic individual-based models involve tracking the ecological dynamics of simulated individual organisms that are in part characterized by heritable parameters. We developed an eco-genetic individual-based model to explore ecological and evolutionary interactions of fish growth and maturation schedules. Our model is flexible and allows for exploration of the effects of heritable growth rate…	37	38	2	3	438	455	NA	10.1111/j.1752-4571.2009.00088.x
Ward, B; Collins, S	Rapid evolution allows coexistence of highly divergent lineages within the same niche	ECOLOGY LETTERS	WOS	Competition (implicit)	C	Abstract trait, related to competitive ability	1	Abstract trait	Mendelian Pop. Genet.	Evolution of phytoplancton lineages under mutation and competitive exclusion	Macroevolution-centered	generic	Not included	NA	biodiversity; coexistence; convergent evolution; functional redundancy; microbial; neutral	FUNCTIONAL REDUNDANCY; NEUTRAL THEORY; MARINE; COMPETITION; RESOURCES; PATTERNS; PARADOX	Marine microbial communities are extremely complex and diverse. The number of locally coexisting species often vastly exceeds the number of identifiable niches, and taxonomic composition often appears decoupled from local environmental conditions. This is contrary to the view that environmental conditions should select for a few locally well-adapted species. Here we use an individual-based eco-ev…	0	0	NA	NA	NA	NA	NA	10.1111/ele.14061
Wood, ZT; Palkovacs, EP; Kinnison, MT	Eco-evolutionary Feedbacks from Non-target Species Influence Harvest Yield and Sustainability	SCIENTIFIC REPORTS	WOS	competition (explicit), predation (explicit)	C	Defence/ competitivness traits	2	Defence AND growth/maturation	Mendelian Pop. Genet.	Harvest-mediated evolution at non-target trophic levels and its feedbacks on harvested species (abundance etc)	Management-centered	generic for harvested fish communities	yes (fishing)	2018	NA	FISHERIES-INDUCED EVOLUTION; LIFE-HISTORY EVOLUTION; MOSQUITOFISH GAMBUSIA-AFFINIS; PREDATOR-PREY SYSTEM; FOOD-WEB COMPLEXITY; TROPHIC CASCADES; RAPID EVOLUTION; CONTEMPORARY EVOLUTION; PHENOTYPIC PLASTICITY; CONSERVATION BIOLOGY	Evolution in harvested species has become a major concern for its potential to affect yield, sustainability, and recovery. However, the current singular focus on harvest-mediated evolution in target species overlooks the potential for evolution in non-target members of communities. Here we use an individual-based model to explore the scope and pattern of harvest-mediated evolution at non-target t…	15	15	8	NA	NA	NA	6389	10.1038/s41598-018-24555-0
Bach, LA; Thomsen, R; Pertoldi, C; Loeschcke, V	Kin competition and the evolution of dispersal in an individual-based model	ECOLOGICAL MODELLING	Snowball	competition (implicit)	C	Dispersal propensity	1	Dispersal	Mendelian Pop. Genet.	Kin competition and dispersal evolution in spatially structured network	Spatial-centered	generic	Not included	2006	optimal dispersal; kin competition; life history trait; individual-based; metapopulation; extinction	DENSITY-DEPENDENT DISPERSAL; POPULATION-DYNAMICS; ECOLOGICAL THEORY; LOCAL EXTINCTION; MIGRATION RATE; METAPOPULATION; FRAMEWORK; EXPLICIT; RATES; COST	The evolution of dispersal was investigated in an adaptive individual-based metapopulation model, which allowed for demographic and environmental stochasticity. The individual dispersal behaviour was determined by a one-locus genotype subjected to simple inheritance and mutation. Dispersal behaviour could therefore evolve through the genotype-phenotype mapping and the selection regimes stemming f…	38	38	192	2022-04-03	658	666	NA	10.1016/j.ecolmodel.2005.07.026
Poethke, HJ; Pfenning, B; Hovestadt, T	The relative contribution of individual and kin selection to the evolution of density-dependent dispersal rates	EVOLUTIONARY ECOLOGY RESEARCH	Snowball	competition (implicit)	C	Density dependence of dispersal probability	1	Dispersal	Mendelian Pop. Genet.	Kin competition and dispersal evolution in spatially structured network	Spatial-centered	insect	Not included	2007	dispersal rate; evolutionary modelling; individual-based model; kin competition; metapopulation	ENVIRONMENTAL CORRELATION; LOCAL EXTINCTION; METAPOPULATION; POPULATION; STRATEGIES; MODEL; SYNCHRONY; MIGRATION; DYNAMICS; GENETICS	Questions: What are the relative contributions of kin selection and individual selection to the evolution of dispersal rates in fragmented landscapes? How do environmental parameters influence the relative contributions of both evolutionary forces? Features of the model: Individual-based simulation model of a metapopulation. Logistic local growth dynamics and density-dependent dispersal. An optio…	72	72	9	1	41	50	NA	NA
Kubisch, A; Fronhofer, EA; Poethke, HJ; Hovestadt, T	Kin Competition as a Major Driving Force for Invasions	AMERICAN NATURALIST	Snowball	competition (implicit)	C	Dispersal propensity	1	Dispersal	Mendelian Pop. Genet.	Kin competition and dispersal evolution in spatially structured network	Spatial-centered	insect	Not included	2013	invasion; spatial selection; kin competition; dispersal evolution; range dynamics; individual-based model	DENSITY-DEPENDENT DISPERSAL; EVOLUTION; DYNAMICS; DISTANCE; RATES	Current theory explains accelerating invasions with increased levels of dispersal as being caused by spatial selection. Here we argue that another selective force, strong kin competition resulting from high relatedness due to subsequent founder effects at the expanding margin, is of at least comparable importance for dispersal evolution during invasions. We test this hypothesis with individual-ba…	42	42	181	5	700	706	NA	10.1086/670008
Labonne, J. & Hendry, A.P.	Natural and Sexual Selection Giveth and Taketh Away Reproductive Barriers: Models of Population Divergence in Guppies.	AMERICAN NATURALIST	Snowball	Competition (implicit), Reproduction (explicit)	CR	Male color	1	Mating, energy acquisition or allocation	Mendelian Quant. Genet.	More colorful males are prefered by females, but most prone to predation; the intensity of predation can drives the distribution of this trait	Microevolution-centered	guppy	Not included	2010	individual-based model, ecological speciation, adaptive divergence, survival, mating success	FEMALE MATING PREFERENCES; LIFE-HISTORY EVOLUTION; HOST-PLANT ADAPTATION; MALE COLOR PATTERNS; POECILIA-RETICULATA; ECOLOGICAL SPECIATION; SYMPATRIC SPECIATION; MATE-CHOICE; TRINIDADIAN GUPPIES; RAPID EVOLUTION	The standard predictions of ecological speciation might be nuanced by the interaction between natural and sexual selection. We investigated this hypothesis with an individual‐based model tailored to the biology of guppies (Poecilia reticulata). We specifically modeled the situation where a high‐predation population below a waterfall colonizes a low‐predation population above a waterfall. Focusing…	39	39	176	1	26	39	NA	10.1086/652992
							1.85393

## Sheet: legend
Column	Legend
Authors	WOS category
Article Title	WOS category
Source Title	WOS category
WOS Query	Query type to search the OS:Q1={(Individual-based model* OR IBM*) AND (eco-evol* OR demo-genet* OR demogenet* OR ecogenet* OR eco-genet*)}; Q2={(Agent-based model* OR BBM*) AND (eco-evol* OR demo-genet* OR demogenet* OR ecogenet* OR eco-genet*)}; Q3=Q1+((interindivid* OR inter-individ* OR individ*) AND interact*); "Snowball"= additionnal references.
Interactions (Explicit/Implicit)	Interaction type represented in the DG-ABM (and whether they are implicetely or explicitely modeled)
Interaction type	Code: C=Competition; R=Reproduction; Coo=Cooperation; CR=Competition & Reproduction; CCoo= Competition & Cooperation
Evolvable trait(s)	The trait(s) considered as variable and heritable in the DG-ABM
Number of traits	Number of evolvable traits
Trait type	We distinguished eight categories of evolvable trait 1) traits related to growth and/or maturation thresholds ("Growth/maturation"); 2) abstract traits, generally related to competitive ability or/and assortative mating ("abstract"); 3) traits related to mating ("mating"); 4) dispersal traits ("dispersal"); 5) traits related to behaviour and information exchange ("Behavior"); 6) traits related to…
Inheritance framework type	Mendelian Pop. Genet. : one locus, possibly multi-allelic, directly determines the phenotype Mendelian Quant. Genet. : several loci, together with the environment, govern trait variation Infinitesimal Quant. Genet : each offspring inherits the mean of the two parent’s genetic values
EEF	Eco-evolutionary feedback considered in the DG-ABM
Type of EEF	Type of EEF, coded in 5 category: “Ecology-focused” , “Microevolution-focused” , “Macroevolution- focused” ,“Management- focused” , “Spatial- focused”
Species/Model	The kingdom/species considered in the DG-ABM
Management practises	Whether Management practises are accounted for
Author Keywords	WOS category
Keywords Plus	WOS category
Abstract	WOS category
Times Cited, WoS Core	WOS category
Times Cited, All Databases	WOS category
Publication Year	WOS category
Volume	WOS category
Issue	WOS category
Start Page	WOS category
End Page	WOS category
Article Number	WOS category
DOI	WOS category
